# Supplementary material for: Di-μ-pivalato-κ3 O,O′:O′;κ3 O:O,O′-bis­[(methanol-κO)bis­(2,2,6,6-tetra­methylhepta­ne-3,5-dionato)praseo­dymium(III)]
Source: Acta Crystallogr Sect E Struct Rep Online. 2011 Oct 12;67(Pt 11):m1514–5. doi: 10.1107/S1600536811040128 (PMC3246944; doi:10.1107/S1600536811040128)
Supplement: Supplementary file 1 [file e-67-m1514-sup1.cif]

##############################################################################
#                                                                            #
# This CIF contains the data in a paper accepted for publication in          #
# Acta Crystallographica Section E. It conforms to the requirements of       #
# Notes for Authors for Acta Crystallographica Section E, and has been       #
# peer reviewed under the auspices of the IUCr Commission on Journals.       #
#                                                                            #
# Full details of the Crystallographic Information File format               #
# are given in the paper "The Crystallographic Information File (CIF):       #
# a New Standard Archive File for Crystallography" by S. R. Hall, F. H.      #
# Allen and I. D. Brown [Acta Cryst. (1991), A47, 655-685].                  #
#                                                                            #
# The current version of the core CIF dictionary is obtainable from          #
# ftp://ftp.iucr.org/pub/cif_core.dic.                                       #
#                                                                            #
# Software is freely available for graphical display of the structure(s)     #
# in this CIF. For information consult the CIF software page                 #
# http://www.iucr.org/resources/cif/software.                                #
#                                                                            #
# This file may be used for bona fide research purposes within the           #
# scientific community so long as proper attribution is given to the journal # 
# article from which it was obtained.                                        #
#                                                                            #
##############################################################################
data_I
_audit_creation_method     SHELXL-97
_chemical_name_systematic
;
Di-\m-pivalato-\k^3^<i>O</i>,<i>O</i>':<i>O</i>';\k^3^<i>O</i>:<i>O</i>,
<i>O</i>'-bis[(methanol-\k<i>O</i>)bis(2,2,6,6-tetramethylheptane-3,5-
dionato)praseodymium(III)]
;
_chemical_name_common     '[Pr(thd)2((CH3)3CCOO)(CH3OH)]2'
_chemical_formula_moiety     'C56 H102 O14 Pr2'
_chemical_formula_sum     'C56 H102 O14 Pr2'
_chemical_formula_iupac     '[Pr2 (C5 H9 O2)2 (C11 H19 O2)4 (C H4 O)2]'
_chemical_formula_weight     1281.20
_chemical_melting_point     ?
_symmetry_cell_setting     monoclinic
_symmetry_space_group_name_H-M     'P 21/n'
_symmetry_space_group_name_Hall     '-P 2yn'
loop_
    _symmetry_equiv_pos_site_id
    _symmetry_equiv_pos_as_xyz
    1 x,y,z
    2 1/2-x,1/2+y,1/2-z
    3 -x,-y,-z
    4 1/2+x,1/2-y,1/2+z
_cell_length_a     12.6248(14)
_cell_length_b     16.5113(18)
_cell_length_c     15.5218(17)
_cell_angle_alpha     90.00
_cell_angle_beta     94.3720(10)
_cell_angle_gamma     90.00
_cell_volume     3226.1(6)
_cell_formula_units_Z     2
_cell_measurement_reflns_used     9813
_cell_measurement_theta_min     2.36
_cell_measurement_theta_max     25.05
_cell_measurement_temperature     125(2)
_exptl_crystal_description     block
_exptl_crystal_colour     green
_exptl_crystal_size_max     0.45
_exptl_crystal_size_mid     0.38
_exptl_crystal_size_min     0.32
_exptl_crystal_density_diffrn     1.319
_exptl_crystal_density_meas     ?
_exptl_crystal_density_method     'not measured'
_exptl_crystal_F_000     1336
_exptl_absorpt_coefficient_mu     1.548
_exptl_absorpt_correction_type     analytical
_exptl_absorpt_process_details     '(SADABS; Sheldrick, 1996)'
_exptl_absorpt_correction_T_min     0.5427
_exptl_absorpt_correction_T_max     0.6373
_exptl_special_details     ?
_diffrn_ambient_temperature     125(2)
_diffrn_radiation_type     MoK\a
_diffrn_radiation_wavelength     0.71073
_diffrn_radiation_source     'fine-focus sealed tube'
_diffrn_radiation_monochromator     graphite
_diffrn_measurement_device_type     'Bruker SMART APEXII'
_diffrn_measurement_method     '\f and \w'
_diffrn_detector_area_resol_mean     ?
_diffrn_reflns_number     30451
_diffrn_reflns_av_R_equivalents     0.0463
_diffrn_reflns_av_sigmaI/netI     0.0310
_diffrn_reflns_theta_min     1.80
_diffrn_reflns_theta_max     25.05
_diffrn_reflns_theta_full     25.05
_diffrn_measured_fraction_theta_max     1.000
_diffrn_measured_fraction_theta_full     1.000
_diffrn_reflns_limit_h_min     -15
_diffrn_reflns_limit_h_max     15
_diffrn_reflns_limit_k_min     -19
_diffrn_reflns_limit_k_max     19
_diffrn_reflns_limit_l_min     -18
_diffrn_reflns_limit_l_max     18
_diffrn_standards_number     ?
_diffrn_standards_interval_count     ?
_diffrn_standards_interval_time     ?
_diffrn_standards_decay_%     ?
_refine_special_details
;
Refinement of <i>F</i>^2^ against ALL reflections. The weighted <i>R</i>-factor
<i>wR</i> and goodness of fit <i>S</i> are based on <i>F</i>^2^, conventional
<i>R</i>-factors <i>R</i> are based on <i>F</i>, with <i>F</i> set to zero for
negative <i>F</i>^2^. The threshold expression of <i>F</i>^2^ >
\s(<i>F</i>^2^) is used only for calculating <i>R</i>-factors(gt) <i>etc</i>.
and is not relevant to the choice of reflections for refinement.
<i>R</i>-factors based on <i>F</i>^2^ are statistically about twice as large
as those based on <i>F</i>, and <i>R</i>- factors based on ALL data will be
even larger.
;
_reflns_number_total     5712
_reflns_number_gt     4618
_reflns_threshold_expression     I>2sigma(I)
_refine_ls_structure_factor_coef     Fsqd
_refine_ls_matrix_type     full
_refine_ls_R_factor_all     0.0500
_refine_ls_R_factor_gt     0.0350
_refine_ls_wR_factor_gt     0.0786
_refine_ls_wR_factor_ref     0.0965
_refine_ls_goodness_of_fit_ref     1.245
_refine_ls_restrained_S_all     1.245
_refine_ls_number_reflns     5712
_refine_ls_number_parameters     329
_refine_ls_number_restraints     0
_refine_ls_hydrogen_treatment     mixed
_refine_ls_weighting_scheme     calc
_refine_ls_weighting_details
         'calc w=1/[\s^2^(Fo^2^)+(0.0263P)^2^+9.8120P] where P=(Fo^2^+2Fc^2^)/3'
_atom_sites_solution_hydrogens     geom
_atom_sites_solution_primary     direct
_atom_sites_solution_secondary     difmap
_refine_ls_shift/su_max     0.000
_refine_ls_shift/su_mean     0.000
_refine_diff_density_max     1.541
_refine_diff_density_min     -0.989
_refine_ls_extinction_method     none
_refine_ls_extinction_coef     ?
loop_
    _atom_type_symbol
    _atom_type_description
    _atom_type_scat_dispersion_real
    _atom_type_scat_dispersion_imag
    _atom_type_scat_source
    'C' 'C' 0.0033 0.0016
                         'International Tables Vol C Tables 4.2.6.8 and 6.1.1.4'
    'H' 'H' 0.0000 0.0000
                         'International Tables Vol C Tables 4.2.6.8 and 6.1.1.4'
    'O' 'O' 0.0106 0.0060
                         'International Tables Vol C Tables 4.2.6.8 and 6.1.1.4'
    'Pr' 'Pr' -0.2180 2.8214
                         'International Tables Vol C Tables 4.2.6.8 and 6.1.1.4'
_computing_data_collection     'APEX2 (Bruker, 2007)'
_computing_cell_refinement     'SAINT (Bruker, 2007)'
_computing_data_reduction     'SAINT (Bruker, 2007)'
_computing_structure_solution     'SIR92 (Altomare <i>et al.</i>, 1994)'
_computing_structure_refinement     'SHELXL97 (Sheldrick, 2008)'
_computing_molecular_graphics     'SHELXTL (Sheldrick, 2008)'
_computing_publication_material     'WinGX (Farrugia, 1999)'
loop_
    _atom_site_type_symbol
    _atom_site_label
    _atom_site_fract_x
    _atom_site_fract_y
    _atom_site_fract_z
    _atom_site_U_iso_or_equiv
    _atom_site_thermal_displace_type
    _atom_site_calc_flag
    _atom_site_refinement_flags
    _atom_site_occupancy
    _atom_site_disorder_assembly
    _atom_site_disorder_group
    Pr Pr1 0.98360(2) 0.126560(10)
                                 0.973610(10)
                                            0.02030(10)
                                                      Uani d . 1.000 . .
    O O1 1.1711(2) 0.10441(18) 0.9683(2) 0.0262(10) Uani d . 1.000 . .
    O O2 1.0808(2) 0.21145(18) 1.07815(19) 0.0278(10) Uani d . 1.000 . .
    O O3 1.0094(3) 0.24206(19) 0.8849(2) 0.0308(10) Uani d . 1.000 . .
    O O4 0.8519(2) 0.22213(18) 0.9949(2) 0.0284(10) Uani d . 1.000 . .
    O O5 0.9711(3) 0.07544(19) 0.8224(2) 0.0341(11) Uani d . 1.000 . .
    O O6 0.9893(2) 0.02507(18) 1.08838(18) 0.0246(9) Uani d . 1.000 . .
    O O7 0.8080(3) 0.0510(2) 0.9706(2) 0.0322(11) Uani d . 1.000 . .
    C C1 1.2114(7) 0.3914(4) 1.0976(4) 0.069(3) Uani d . 1.000 . .
    C C2 1.1907(4) 0.3149(3) 1.1468(3) 0.0303(16) Uani d . 1.000 . .
    C C3 1.2858(5) 0.2944(4) 1.2099(4) 0.064(2) Uani d . 1.000 . .
    C C4 1.0950(5) 0.3276(4) 1.1989(4) 0.0503(19) Uani d . 1.000 . .
    C C5 1.1705(4) 0.2443(3) 1.0824(3) 0.0258(14) Uani d . 1.000 . .
    C C6 1.2523(4) 0.2210(3) 1.0312(3) 0.0310(16) Uani d . 1.000 . .
    C C7 1.2507(4) 0.1533(3) 0.9784(3) 0.0275(14) Uani d . 1.000 . .
    C C8 1.3480(4) 0.1339(3) 0.9275(3) 0.0324(16) Uani d . 1.000 . .
    C C9 1.3721(5) 0.2076(3) 0.8721(4) 0.0462(17) Uani d . 1.000 . .
    C C10 1.4445(4) 0.1180(4) 0.9916(4) 0.048(2) Uani d . 1.000 . .
    C C11 1.3275(5) 0.0608(4) 0.8686(4) 0.052(2) Uani d . 1.000 . .
    C C12 1.0987(6) 0.4229(5) 0.8574(4) 0.069(3) Uani d . 1.000 . .
    C C13 1.0794(5) 0.3147(4) 0.7452(4) 0.0482(19) Uani d . 1.000 . .
    C C14 0.9372(5) 0.4167(4) 0.7546(4) 0.0481(19) Uani d . 1.000 . .
    C C15 1.0207(4) 0.3665(3) 0.8080(3) 0.0311(14) Uani d . 1.000 . .
    C C16 0.9708(4) 0.3120(3) 0.8746(3) 0.0262(12) Uani d . 1.000 . .
    C C17 0.8885(4) 0.3415(3) 0.9219(3) 0.0278(16) Uani d . 1.000 . .
    C C18 0.8339(3) 0.2971(3) 0.9793(3) 0.0244(12) Uani d . 1.000 . .
    C C19 0.7440(4) 0.3330(3) 1.0288(3) 0.0287(16) Uani d . 1.000 . .
    C C20 0.7766(4) 0.3273(3) 1.1259(3) 0.0398(17) Uani d . 1.000 . .
    C C21 0.7197(4) 0.4216(3) 1.0063(3) 0.0350(17) Uani d . 1.000 . .
    C C22 0.6450(4) 0.2819(3) 1.0081(4) 0.0419(19) Uani d . 1.000 . .
    C C23 0.9975(4) 0.0033(3) 0.8346(3) 0.0266(12) Uani d . 1.000 . .
    C C24 1.0108(4) -0.0528(3) 0.7589(3) 0.0340(14) Uani d . 1.000 . .
    C C25 1.0440(6) -0.0038(4) 0.6821(4) 0.060(2) Uani d . 1.000 . .
    C C26 1.0937(5) -0.1185(3) 0.7836(4) 0.0457(19) Uani d . 1.000 . .
    C C27 0.9012(5) -0.0911(4) 0.7371(3) 0.0490(19) Uani d . 1.000 . .
    C C28 0.7280(5) 0.0543(4) 0.9025(4) 0.055(2) Uani d . 1.000 . .
    H H1 0.815(6) 0.011(4) 0.986(4) 0.06(2) Uiso d . 1.000 . .
    H H1A 1.27320 0.38350 1.06400 0.1040 Uiso d . 1.000 . .
    H H1B 1.22520 0.43620 1.13830 0.1040 Uiso d . 1.000 . .
    H H1C 1.14910 0.40420 1.05840 0.1040 Uiso d . 1.000 . .
    H H3A 1.34880 0.28620 1.17780 0.0960 Uiso d . 1.000 . .
    H H3B 1.27080 0.24470 1.24140 0.0960 Uiso d . 1.000 . .
    H H3C 1.29870 0.33900 1.25110 0.0960 Uiso d . 1.000 . .
    H H4A 1.08170 0.27820 1.23130 0.0760 Uiso d . 1.000 . .
    H H4B 1.03260 0.34010 1.15970 0.0760 Uiso d . 1.000 . .
    H H4C 1.10900 0.37270 1.23930 0.0760 Uiso d . 1.000 . .
    H H7 1.31380 0.25440 1.03300 0.0370 Uiso c R 1.000 . .
    H H9A 1.38610 0.25480 0.90940 0.0690 Uiso d . 1.000 . .
    H H9B 1.31100 0.21870 0.83100 0.0690 Uiso d . 1.000 . .
    H H9C 1.43470 0.19620 0.84030 0.0690 Uiso d . 1.000 . .
    H H10A 1.45710 0.16530 1.02910 0.0720 Uiso d . 1.000 . .
    H H10B 1.50720 0.10800 0.95970 0.0720 Uiso d . 1.000 . .
    H H10C 1.43070 0.07050 1.02690 0.0720 Uiso d . 1.000 . .
    H H11A 1.26590 0.07160 0.82790 0.0780 Uiso d . 1.000 . .
    H H11B 1.31320 0.01320 0.90350 0.0780 Uiso d . 1.000 . .
    H H11C 1.39010 0.05070 0.83650 0.0780 Uiso d . 1.000 . .
    H H12A 1.15190 0.39080 0.89170 0.1040 Uiso d . 1.000 . .
    H H12B 1.06040 0.45740 0.89590 0.1040 Uiso d . 1.000 . .
    H H12C 1.13410 0.45680 0.81650 0.1040 Uiso d . 1.000 . .
    H H13A 1.02890 0.27850 0.71340 0.0720 Uiso d . 1.000 . .
    H H13B 1.13410 0.28240 0.77770 0.0720 Uiso d . 1.000 . .
    H H13C 1.11290 0.35000 0.70440 0.0720 Uiso d . 1.000 . .
    H H14A 0.88730 0.38030 0.72240 0.0720 Uiso d . 1.000 . .
    H H14B 0.97250 0.45100 0.71400 0.0720 Uiso d . 1.000 . .
    H H14C 0.89850 0.45070 0.79330 0.0720 Uiso d . 1.000 . .
    H H17 0.86870 0.39660 0.91360 0.0330 Uiso d . 1.000 . .
    H H20A 0.79210 0.27080 1.14150 0.0600 Uiso d . 1.000 . .
    H H20B 0.71850 0.34710 1.15860 0.0600 Uiso d . 1.000 . .
    H H20C 0.84010 0.36040 1.13970 0.0600 Uiso d . 1.000 . .
    H H21A 0.78340 0.45450 1.02020 0.0530 Uiso c R 1.000 . .
    H H21B 0.66200 0.44090 1.03980 0.0530 Uiso c R 1.000 . .
    H H21C 0.69830 0.42610 0.94440 0.0530 Uiso c R 1.000 . .
    H H22A 0.66050 0.22530 1.02300 0.0630 Uiso d . 1.000 . .
    H H22B 0.62320 0.28610 0.94630 0.0630 Uiso d . 1.000 . .
    H H22C 0.58760 0.30160 1.04170 0.0630 Uiso d . 1.000 . .
    H H25A 1.05250 -0.04010 0.63320 0.0900 Uiso d . 1.000 . .
    H H25B 1.11150 0.02370 0.69800 0.0900 Uiso d . 1.000 . .
    H H25C 0.98920 0.03660 0.66580 0.0900 Uiso d . 1.000 . .
    H H26A 1.10130 -0.15420 0.73400 0.0680 Uiso d . 1.000 . .
    H H26B 1.07040 -0.15040 0.83200 0.0680 Uiso d . 1.000 . .
    H H26C 1.16220 -0.09300 0.80070 0.0680 Uiso d . 1.000 . .
    H H27A 0.90490 -0.12820 0.68810 0.0730 Uiso d . 1.000 . .
    H H27B 0.84920 -0.04840 0.72190 0.0730 Uiso d . 1.000 . .
    H H27C 0.87960 -0.12110 0.78730 0.0730 Uiso d . 1.000 . .
    H H28A 0.66840 0.01990 0.91620 0.0820 Uiso d . 1.000 . .
    H H28B 0.75650 0.03500 0.84920 0.0820 Uiso d . 1.000 . .
    H H28C 0.70350 0.11030 0.89450 0.0820 Uiso d . 1.000 . .
loop_
    _atom_site_aniso_label
    _atom_site_aniso_U_11
    _atom_site_aniso_U_22
    _atom_site_aniso_U_33
    _atom_site_aniso_U_12
    _atom_site_aniso_U_13
    _atom_site_aniso_U_23
    Pr1 0.02310(10)
                  0.01460(10)
                            0.02360(10)
                                      -0.00100(10)
                                                 0.00350(10)
                                                           0.00020(10)
    O1 0.0259(17) 0.0199(16) 0.0330(17) -0.0011(13) 0.0044(13) -0.0017(13)
    O2 0.0286(18) 0.0250(16) 0.0302(17) -0.0025(14) 0.0052(13) -0.0039(13)
    O3 0.0314(18) 0.0230(17) 0.0393(19) 0.0017(14) 0.0111(14) 0.0051(14)
    O4 0.0314(18) 0.0209(16) 0.0344(17) 0.0014(14) 0.0118(14) 0.0041(13)
    O5 0.052(2) 0.0183(17) 0.0317(18) 0.0037(15) 0.0012(15) 0.0029(13)
    O6 0.0296(17) 0.0212(15) 0.0233(15) -0.0004(13) 0.0042(12) -0.0026(12)
    O7 0.0292(19) 0.0244(19) 0.043(2) -0.0015(15) 0.0027(15) 0.0018(16)
    C1 0.122(7) 0.032(3) 0.058(4) -0.020(4) 0.031(4) -0.013(3)
    C2 0.033(3) 0.025(2) 0.033(3) -0.003(2) 0.004(2) -0.007(2)
    C3 0.055(4) 0.064(4) 0.069(4) 0.012(3) -0.012(3) -0.032(4)
    C4 0.048(3) 0.044(3) 0.060(4) -0.007(3) 0.011(3) -0.022(3)
    C5 0.030(3) 0.022(2) 0.025(2) -0.0015(19) -0.0001(18) 0.0026(18)
    C6 0.029(3) 0.024(2) 0.041(3) -0.009(2) 0.010(2) -0.009(2)
    C7 0.031(3) 0.025(2) 0.027(2) 0.000(2) 0.0048(19) 0.0040(18)
    C8 0.028(2) 0.033(3) 0.038(3) -0.004(2) 0.015(2) -0.002(2)
    C9 0.050(3) 0.044(3) 0.047(3) -0.003(3) 0.020(3) 0.005(3)
    C10 0.035(3) 0.051(4) 0.060(4) 0.007(3) 0.012(3) 0.006(3)
    C11 0.056(4) 0.048(3) 0.057(4) -0.012(3) 0.031(3) -0.020(3)
    C12 0.081(5) 0.076(5) 0.050(4) -0.050(4) -0.002(3) 0.008(3)
    C13 0.055(4) 0.047(3) 0.045(3) 0.009(3) 0.020(3) 0.014(3)
    C14 0.058(4) 0.041(3) 0.047(3) 0.009(3) 0.015(3) 0.017(3)
    C15 0.034(3) 0.027(2) 0.033(2) -0.002(2) 0.007(2) 0.003(2)
    C16 0.031(2) 0.020(2) 0.027(2) -0.0025(19) -0.0010(19) -0.0018(18)
    C17 0.035(3) 0.015(2) 0.034(3) 0.0027(19) 0.006(2) 0.0056(18)
    C18 0.023(2) 0.023(2) 0.027(2) -0.0018(18) 0.0002(18) -0.0045(18)
    C19 0.031(3) 0.019(2) 0.037(3) 0.0043(19) 0.008(2) 0.0000(19)
    C20 0.044(3) 0.039(3) 0.037(3) 0.014(2) 0.008(2) 0.003(2)
    C21 0.041(3) 0.028(3) 0.037(3) 0.008(2) 0.010(2) -0.003(2)
    C22 0.028(3) 0.037(3) 0.062(4) 0.001(2) 0.012(2) -0.001(3)
    C23 0.026(2) 0.025(2) 0.029(2) -0.0051(19) 0.0027(18) 0.0011(19)
    C24 0.059(3) 0.023(2) 0.021(2) -0.004(2) 0.010(2) -0.0028(19)
    C25 0.107(6) 0.041(3) 0.036(3) -0.006(3) 0.031(3) -0.001(3)
    C26 0.060(4) 0.037(3) 0.042(3) 0.005(3) 0.017(3) -0.009(2)
    C27 0.070(4) 0.042(3) 0.032(3) -0.014(3) -0.015(3) -0.002(2)
    C28 0.039(3) 0.067(4) 0.058(4) -0.006(3) -0.003(3) 0.011(3)
_geom_special_details
;
 Bond distances, angles etc. have been calculated using the
 rounded fractional coordinates. All su's are estimated
 from the variances of the (full) variance-covariance matrix.
 The cell esds are taken into account in the estimation of
 distances, angles and torsion angles
;
loop_
    _geom_bond_atom_site_label_1
    _geom_bond_atom_site_label_2
    _geom_bond_site_symmetry_1
    _geom_bond_site_symmetry_2
    _geom_bond_distance
    _geom_bond_publ_flag
    Pr1 O1 . . 2.403(3) no
    Pr1 O2 . . 2.408(3) no
    Pr1 O3 . . 2.389(3) no
    Pr1 O4 . . 2.334(3) no
    Pr1 O5 . . 2.488(3) no
    Pr1 O6 . . 2.443(3) no
    Pr1 O7 . . 2.541(4) no
    Pr1 O6 . 3_757 2.713(3) no
    O1 C7 . . 1.289(6) no
    O2 C5 . . 1.253(6) no
    O3 C16 . . 1.259(6) no
    O4 C18 . . 1.278(6) no
    O5 C23 . . 1.247(6) no
    O6 C23 . 3_757 1.283(5) no
    O7 C28 . . 1.406(7) no
    O7 H1 . . 0.71(7) no
    C1 C2 . . 1.509(8) no
    C2 C3 . . 1.528(8) no
    C2 C5 . . 1.544(7) no
    C2 C4 . . 1.519(8) no
    C5 C6 . . 1.404(7) no
    C6 C7 . . 1.385(7) no
    C7 C8 . . 1.544(7) no
    C8 C9 . . 1.534(7) no
    C8 C10 . . 1.536(7) no
    C8 C11 . . 1.524(8) no
    C12 C15 . . 1.520(9) no
    C13 C15 . . 1.530(8) no
    C14 C15 . . 1.534(8) no
    C15 C16 . . 1.541(7) no
    C16 C17 . . 1.404(7) no
    C17 C18 . . 1.378(7) no
    C18 C19 . . 1.537(6) no
    C19 C21 . . 1.530(7) no
    C19 C22 . . 1.522(7) no
    C19 C20 . . 1.535(7) no
    C23 C24 . . 1.516(7) no
    C24 C26 . . 1.536(8) no
    C24 C27 . . 1.535(8) no
    C24 C25 . . 1.526(8) no
    C1 H1A . . 0.9800 no
    C1 H1B . . 0.9800 no
    C1 H1C . . 0.9800 no
    C3 H3A . . 0.9800 no
    C3 H3B . . 0.9800 no
    C3 H3C . . 0.9800 no
    C4 H4A . . 0.9800 no
    C4 H4B . . 0.9800 no
    C4 H4C . . 0.9800 no
    C6 H7 . . 0.9500 no
    C9 H9A . . 0.9800 no
    C9 H9B . . 0.9800 no
    C9 H9C . . 0.9800 no
    C10 H10A . . 0.9800 no
    C10 H10B . . 0.9800 no
    C10 H10C . . 0.9800 no
    C11 H11A . . 0.9800 no
    C11 H11B . . 0.9800 no
    C11 H11C . . 0.9800 no
    C12 H12A . . 0.9800 no
    C12 H12B . . 0.9800 no
    C12 H12C . . 0.9800 no
    C13 H13A . . 0.9800 no
    C13 H13B . . 0.9800 no
    C13 H13C . . 0.9800 no
    C14 H14A . . 0.9800 no
    C14 H14B . . 0.9800 no
    C14 H14C . . 0.9800 no
    C17 H17 . . 0.9500 no
    C20 H20A . . 0.9800 no
    C20 H20B . . 0.9800 no
    C20 H20C . . 0.9800 no
    C21 H21A . . 0.9800 no
    C21 H21B . . 0.9800 no
    C21 H21C . . 0.9800 no
    C22 H22A . . 0.9800 no
    C22 H22B . . 0.9800 no
    C22 H22C . . 0.9800 no
    C25 H25A . . 0.9800 no
    C25 H25B . . 0.9800 no
    C25 H25C . . 0.9800 no
    C26 H26A . . 0.9800 no
    C26 H26B . . 0.9800 no
    C26 H26C . . 0.9800 no
    C27 H27A . . 0.9800 no
    C27 H27B . . 0.9800 no
    C27 H27C . . 0.9800 no
    C28 H28A . . 0.9800 no
    C28 H28B . . 0.9800 no
    C28 H28C . . 0.9800 no
loop_
    _geom_angle_atom_site_label_1
    _geom_angle_atom_site_label_2
    _geom_angle_atom_site_label_3
    _geom_angle_site_symmetry_1
    _geom_angle_site_symmetry_2
    _geom_angle_site_symmetry_3
    _geom_angle
    _geom_angle_publ_flag
    O1 Pr1 O2 . . . 70.06(10) no
    O1 Pr1 O3 . . . 85.63(12) no
    O1 Pr1 O4 . . . 145.29(10) no
    O1 Pr1 O5 . . . 84.71(11) no
    O1 Pr1 O6 . . . 86.92(9) no
    O1 Pr1 O7 . . . 141.72(11) no
    O1 Pr1 O6 . . 3_757 72.32(9) no
    O2 Pr1 O3 . . . 80.73(11) no
    O2 Pr1 O4 . . . 80.97(10) no
    O2 Pr1 O5 . . . 145.64(11) no
    O2 Pr1 O6 . . . 85.57(10) no
    O2 Pr1 O7 . . . 134.20(10) no
    O2 Pr1 O6 . . 3_757 134.79(9) no
    O3 Pr1 O4 . . . 70.84(11) no
    O3 Pr1 O5 . . . 74.26(10) no
    O3 Pr1 O6 . . . 165.97(10) no
    O3 Pr1 O7 . . . 122.58(12) no
    O3 Pr1 O6 . . 3_757 120.39(10) no
    O4 Pr1 O5 . . . 111.61(11) no
    O4 Pr1 O6 . . . 110.01(10) no
    O4 Pr1 O7 . . . 72.82(10) no
    O4 Pr1 O6 . . 3_757 141.68(9) no
    O5 Pr1 O6 . . . 116.84(10) no
    O5 Pr1 O7 . . . 79.84(11) no
    O5 Pr1 O6 . . 3_757 49.69(9) no
    O6 Pr1 O7 . . . 69.75(9) no
    O6 Pr1 O6 . . 3_757 68.17(9) no
    O6 Pr1 O7 3_757 . . 70.97(9) no
    Pr1 O1 C7 . . . 131.4(3) no
    Pr1 O2 C5 . . . 134.4(3) no
    Pr1 O3 C16 . . . 137.5(3) no
    Pr1 O4 C18 . . . 138.3(3) no
    Pr1 O5 C23 . . . 100.6(3) no
    Pr1 O6 Pr1 . . 3_757 111.83(10) no
    Pr1 O6 C23 . . 3_757 157.6(3) no
    Pr1 O6 C23 3_757 . 3_757 89.0(3) no
    Pr1 O7 C28 . . . 124.8(3) no
    Pr1 O7 H1 . . . 112(6) no
    C28 O7 H1 . . . 111(5) no
    C1 C2 C3 . . . 110.6(5) no
    C3 C2 C4 . . . 107.9(4) no
    C3 C2 C5 . . . 109.3(4) no
    C4 C2 C5 . . . 110.5(4) no
    C1 C2 C4 . . . 109.2(5) no
    C1 C2 C5 . . . 109.3(4) no
    C2 C5 C6 . . . 118.8(4) no
    O2 C5 C2 . . . 117.7(4) no
    O2 C5 C6 . . . 123.5(4) no
    C5 C6 C7 . . . 125.3(5) no
    O1 C7 C8 . . . 116.8(4) no
    C6 C7 C8 . . . 119.6(4) no
    O1 C7 C6 . . . 123.6(4) no
    C7 C8 C11 . . . 111.5(4) no
    C7 C8 C9 . . . 108.8(4) no
    C7 C8 C10 . . . 109.1(4) no
    C10 C8 C11 . . . 110.1(5) no
    C9 C8 C11 . . . 108.9(4) no
    C9 C8 C10 . . . 108.5(4) no
    C12 C15 C14 . . . 109.5(5) no
    C12 C15 C16 . . . 107.6(4) no
    C13 C15 C16 . . . 110.1(4) no
    C14 C15 C16 . . . 112.3(4) no
    C13 C15 C14 . . . 107.7(4) no
    C12 C15 C13 . . . 109.7(5) no
    C15 C16 C17 . . . 120.3(4) no
    O3 C16 C15 . . . 116.5(4) no
    O3 C16 C17 . . . 123.1(4) no
    C16 C17 C18 . . . 125.4(5) no
    C17 C18 C19 . . . 122.9(4) no
    O4 C18 C17 . . . 123.2(4) no
    O4 C18 C19 . . . 114.0(4) no
    C18 C19 C22 . . . 107.9(4) no
    C20 C19 C21 . . . 108.5(4) no
    C20 C19 C22 . . . 109.1(4) no
    C21 C19 C22 . . . 109.6(4) no
    C18 C19 C21 . . . 113.4(4) no
    C18 C19 C20 . . . 108.3(4) no
    O5 C23 O6 . . 3_757 120.3(4) no
    O5 C23 C24 . . . 120.7(4) no
    O6 C23 C24 3_757 . . 119.0(4) no
    C23 C24 C26 . . . 110.6(4) no
    C23 C24 C27 . . . 105.7(4) no
    C25 C24 C27 . . . 110.1(4) no
    C26 C24 C27 . . . 110.5(4) no
    C25 C24 C26 . . . 110.3(5) no
    C23 C24 C25 . . . 109.6(4) no
    C2 C1 H1A . . . 109.00 no
    C2 C1 H1B . . . 110.00 no
    C2 C1 H1C . . . 109.00 no
    H1A C1 H1B . . . 110.00 no
    H1A C1 H1C . . . 109.00 no
    H1B C1 H1C . . . 109.00 no
    C2 C3 H3A . . . 109.00 no
    C2 C3 H3B . . . 109.00 no
    C2 C3 H3C . . . 110.00 no
    H3A C3 H3B . . . 109.00 no
    H3A C3 H3C . . . 110.00 no
    H3B C3 H3C . . . 109.00 no
    C2 C4 H4A . . . 109.00 no
    C2 C4 H4B . . . 109.00 no
    C2 C4 H4C . . . 109.00 no
    H4A C4 H4B . . . 109.00 no
    H4A C4 H4C . . . 109.00 no
    H4B C4 H4C . . . 110.00 no
    C5 C6 H7 . . . 117.00 no
    C7 C6 H7 . . . 117.00 no
    C8 C9 H9A . . . 110.00 no
    C8 C9 H9B . . . 109.00 no
    C8 C9 H9C . . . 109.00 no
    H9A C9 H9B . . . 109.00 no
    H9A C9 H9C . . . 110.00 no
    H9B C9 H9C . . . 109.00 no
    C8 C10 H10A . . . 109.00 no
    C8 C10 H10B . . . 109.00 no
    C8 C10 H10C . . . 109.00 no
    H10A C10 H10B . . . 110.00 no
    H10A C10 H10C . . . 109.00 no
    H10B C10 H10C . . . 109.00 no
    C8 C11 H11A . . . 109.00 no
    C8 C11 H11B . . . 109.00 no
    C8 C11 H11C . . . 109.00 no
    H11A C11 H11B . . . 109.00 no
    H11A C11 H11C . . . 110.00 no
    H11B C11 H11C . . . 110.00 no
    C15 C12 H12A . . . 109.00 no
    C15 C12 H12B . . . 109.00 no
    C15 C12 H12C . . . 109.00 no
    H12A C12 H12B . . . 109.00 no
    H12A C12 H12C . . . 109.00 no
    H12B C12 H12C . . . 110.00 no
    C15 C13 H13A . . . 110.00 no
    C15 C13 H13B . . . 109.00 no
    C15 C13 H13C . . . 109.00 no
    H13A C13 H13B . . . 109.00 no
    H13A C13 H13C . . . 109.00 no
    H13B C13 H13C . . . 110.00 no
    C15 C14 H14A . . . 109.00 no
    C15 C14 H14B . . . 109.00 no
    C15 C14 H14C . . . 109.00 no
    H14A C14 H14B . . . 109.00 no
    H14A C14 H14C . . . 109.00 no
    H14B C14 H14C . . . 110.00 no
    C16 C17 H17 . . . 117.00 no
    C18 C17 H17 . . . 117.00 no
    C19 C20 H20A . . . 110.00 no
    C19 C20 H20B . . . 109.00 no
    C19 C20 H20C . . . 110.00 no
    H20A C20 H20B . . . 109.00 no
    H20A C20 H20C . . . 109.00 no
    H20B C20 H20C . . . 109.00 no
    C19 C21 H21A . . . 109.00 no
    C19 C21 H21B . . . 110.00 no
    C19 C21 H21C . . . 109.00 no
    H21A C21 H21B . . . 109.00 no
    H21A C21 H21C . . . 109.00 no
    H21B C21 H21C . . . 110.00 no
    C19 C22 H22A . . . 109.00 no
    C19 C22 H22B . . . 109.00 no
    C19 C22 H22C . . . 109.00 no
    H22A C22 H22B . . . 110.00 no
    H22A C22 H22C . . . 109.00 no
    H22B C22 H22C . . . 109.00 no
    C24 C25 H25A . . . 110.00 no
    C24 C25 H25B . . . 110.00 no
    C24 C25 H25C . . . 109.00 no
    H25A C25 H25B . . . 110.00 no
    H25A C25 H25C . . . 109.00 no
    H25B C25 H25C . . . 109.00 no
    C24 C26 H26A . . . 110.00 no
    C24 C26 H26B . . . 109.00 no
    C24 C26 H26C . . . 110.00 no
    H26A C26 H26B . . . 109.00 no
    H26A C26 H26C . . . 110.00 no
    H26B C26 H26C . . . 109.00 no
    C24 C27 H27A . . . 109.00 no
    C24 C27 H27B . . . 109.00 no
    C24 C27 H27C . . . 110.00 no
    H27A C27 H27B . . . 109.00 no
    H27A C27 H27C . . . 109.00 no
    H27B C27 H27C . . . 109.00 no
    O7 C28 H28A . . . 110.00 no
    O7 C28 H28B . . . 109.00 no
    O7 C28 H28C . . . 109.00 no
    H28A C28 H28B . . . 109.00 no
    H28A C28 H28C . . . 110.00 no
    H28B C28 H28C . . . 109.00 no
loop_
    _geom_torsion_atom_site_label_1
    _geom_torsion_atom_site_label_2
    _geom_torsion_atom_site_label_3
    _geom_torsion_atom_site_label_4
    _geom_torsion_site_symmetry_1
    _geom_torsion_site_symmetry_2
    _geom_torsion_site_symmetry_3
    _geom_torsion_site_symmetry_4
    _geom_torsion
    _geom_torsion_publ_flag
    O2 Pr1 O1 C7 . . . . -35.6(4) no
    O3 Pr1 O1 C7 . . . . 46.1(4) no
    O4 Pr1 O1 C7 . . . . -0.4(5) no
    O5 Pr1 O1 C7 . . . . 120.7(4) no
    O6 Pr1 O1 C7 . . . . -122.0(4) no
    O7 Pr1 O1 C7 . . . . -173.1(3) no
    O6 Pr1 O1 C7 3_757 . . . 169.9(4) no
    O1 Pr1 O2 C5 . . . . 29.9(4) no
    O3 Pr1 O2 C5 . . . . -58.8(4) no
    O4 Pr1 O2 C5 . . . . -130.7(4) no
    O5 Pr1 O2 C5 . . . . -15.4(5) no
    O6 Pr1 O2 C5 . . . . 118.2(4) no
    O7 Pr1 O2 C5 . . . . 174.1(4) no
    O6 Pr1 O2 C5 3_757 . . . 65.2(4) no
    O1 Pr1 O3 C16 . . . . -146.9(5) no
    O2 Pr1 O3 C16 . . . . -76.4(5) no
    O4 Pr1 O3 C16 . . . . 7.2(4) no
    O5 Pr1 O3 C16 . . . . 127.4(5) no
    O7 Pr1 O3 C16 . . . . 60.8(5) no
    O6 Pr1 O3 C16 3_757 . . . 146.6(4) no
    O1 Pr1 O4 C18 . . . . 34.9(5) no
    O2 Pr1 O4 C18 . . . . 68.2(4) no
    O3 Pr1 O4 C18 . . . . -15.1(4) no
    O5 Pr1 O4 C18 . . . . -78.6(4) no
    O6 Pr1 O4 C18 . . . . 150.0(4) no
    O7 Pr1 O4 C18 . . . . -149.9(4) no
    O6 Pr1 O4 C18 3_757 . . . -130.2(4) no
    O1 Pr1 O5 C23 . . . . 67.4(3) no
    O2 Pr1 O5 C23 . . . . 109.5(3) no
    O3 Pr1 O5 C23 . . . . 154.4(3) no
    O4 Pr1 O5 C23 . . . . -144.2(3) no
    O6 Pr1 O5 C23 . . . . -16.4(3) no
    O7 Pr1 O5 C23 . . . . -77.4(3) no
    O6 Pr1 O5 C23 3_757 . . . -3.8(3) no
    O1 Pr1 O6 Pr1 . . . 3_757 -72.17(11) no
    O2 Pr1 O6 Pr1 . . . 3_757 -142.39(11) no
    O4 Pr1 O6 Pr1 . . . 3_757 138.90(10) no
    O5 Pr1 O6 Pr1 . . . 3_757 10.32(15) no
    O7 Pr1 O6 Pr1 . . . 3_757 76.90(11) no
    O6 Pr1 O6 Pr1 3_757 . . 3_757 0.03(14) no
    O1 Pr1 O6 C23 . . . 3_757 85.1(7) no
    O2 Pr1 O6 C23 . . . 3_757 14.9(7) no
    O4 Pr1 O6 C23 . . . 3_757 -63.8(7) no
    O5 Pr1 O6 C23 . . . 3_757 167.6(7) no
    O7 Pr1 O6 C23 . . . 3_757 -125.8(8) no
    O6 Pr1 O6 C23 3_757 . . 3_757 157.3(8) no
    O1 Pr1 O6 Pr1 3_757 3_757 . . -93.84(12) no
    O2 Pr1 O6 Pr1 3_757 3_757 . . -59.01(16) no
    O3 Pr1 O6 Pr1 3_757 3_757 . . -167.60(12) no
    O4 Pr1 O6 Pr1 3_757 3_757 . . 95.03(16) no
    O5 Pr1 O6 Pr1 3_757 3_757 . . 167.90(17) no
    O6 Pr1 O6 Pr1 3_757 3_757 . . 0.03(12) no
    O7 Pr1 O6 Pr1 3_757 3_757 . . 75.15(11) no
    O1 Pr1 O7 C28 . . . . -111.4(4) no
    O2 Pr1 O7 C28 . . . . 131.0(4) no
    O3 Pr1 O7 C28 . . . . 20.2(4) no
    O4 Pr1 O7 C28 . . . . 73.0(4) no
    O5 Pr1 O7 C28 . . . . -43.6(4) no
    O6 Pr1 O7 C28 . . . . -167.3(4) no
    O6 Pr1 O7 C28 3_757 . . . -94.3(4) no
    Pr1 O1 C7 C8 . . . . -149.2(3) no
    Pr1 O1 C7 C6 . . . . 30.4(7) no
    Pr1 O2 C5 C2 . . . . 161.8(3) no
    Pr1 O2 C5 C6 . . . . -17.4(7) no
    Pr1 O3 C16 C15 . . . . 177.7(3) no
    Pr1 O3 C16 C17 . . . . -0.6(8) no
    Pr1 O4 C18 C17 . . . . 15.6(7) no
    Pr1 O4 C18 C19 . . . . -165.7(3) no
    Pr1 O5 C23 O6 . . . 3_757 7.1(5) no
    Pr1 O5 C23 C24 . . . . -175.0(4) no
    Pr1 O6 C23 O5 3_757 3_757 . . 152.6(5) no
    Pr1 O6 C23 C24 . 3_757 . . 175.6(4) no
    Pr1 O6 C23 C24 3_757 3_757 . . -25.4(10) no
    Pr1 O6 C23 O5 . 3_757 . . -6.4(5) no
    C1 C2 C5 O2 . . . . -116.5(6) no
    C3 C2 C5 C6 . . . . -58.5(6) no
    C4 C2 C5 O2 . . . . 3.8(6) no
    C3 C2 C5 O2 . . . . 122.3(5) no
    C4 C2 C5 C6 . . . . -177.1(5) no
    C1 C2 C5 C6 . . . . 62.7(6) no
    O2 C5 C6 C7 . . . . -8.9(8) no
    C2 C5 C6 C7 . . . . 171.9(5) no
    C5 C6 C7 C8 . . . . -178.3(4) no
    C5 C6 C7 O1 . . . . 2.1(8) no
    O1 C7 C8 C10 . . . . -118.1(5) no
    O1 C7 C8 C11 . . . . 3.7(6) no
    O1 C7 C8 C9 . . . . 123.8(5) no
    C6 C7 C8 C11 . . . . -175.9(5) no
    C6 C7 C8 C10 . . . . 62.3(6) no
    C6 C7 C8 C9 . . . . -55.9(6) no
    C13 C15 C16 O3 . . . . 20.5(6) no
    C12 C15 C16 C17 . . . . 79.4(6) no
    C13 C15 C16 C17 . . . . -161.1(5) no
    C14 C15 C16 O3 . . . . 140.5(5) no
    C14 C15 C16 C17 . . . . -41.2(6) no
    C12 C15 C16 O3 . . . . -99.0(5) no
    C15 C16 C17 C18 . . . . 176.1(4) no
    O3 C16 C17 C18 . . . . -5.7(8) no
    C16 C17 C18 C19 . . . . -179.7(4) no
    C16 C17 C18 O4 . . . . -1.1(8) no
    C17 C18 C19 C20 . . . . -119.0(5) no
    C17 C18 C19 C21 . . . . 1.5(6) no
    C17 C18 C19 C22 . . . . 123.0(5) no
    O4 C18 C19 C21 . . . . -177.2(4) no
    O4 C18 C19 C22 . . . . -55.7(5) no
    O4 C18 C19 C20 . . . . 62.3(5) no
    O6 C23 C24 C26 3_757 . . . -31.4(6) no
    O6 C23 C24 C27 3_757 . . . 88.2(5) no
    O6 C23 C24 C25 3_757 . . . -153.2(5) no
    O5 C23 C24 C25 . . . . 28.9(7) no
    O5 C23 C24 C26 . . . . 150.7(5) no
    O5 C23 C24 C27 . . . . -89.7(6) no
loop_
    _geom_hbond_atom_site_label_D
    _geom_hbond_atom_site_label_H
    _geom_hbond_atom_site_label_A
    _geom_hbond_site_symmetry_A
    _geom_hbond_distance_DH
    _geom_hbond_distance_HA
    _geom_hbond_distance_DA
    _geom_hbond_angle_DHA
    _geom_hbond_publ_flag
    O7 H1 O1 3_757 0.71(7) 2.04(7) 2.741(4) 178(9) yes
_iucr_refine_instructions_details
;
TITL 07071 in P2(1)/n
CELL  0.71073  12.6248  16.5113  15.5218   90.000   94.372   90.000
ZERR     2.00   0.0014   0.0018   0.0017    0.000    0.001    0.000
LATT   1
SYMM  1/2 - X, 1/2 + Y, 1/2 - Z
SFAC  C    H    O    PR
UNIT  112  204  28   4
MERG   2
FMAP   2
PLAN    5
SIZE     0.32   0.38   0.45
ACTA
BOND   $H
L.S.   4
TEMP  -173.00
WGHT    0.027500   10.799399
FVAR       0.24674
C1    1    1.211390    0.391566    1.097469    11.00000    0.11820    0.03105 =
         0.05570   -0.01061    0.02990   -0.01685
AFIX  33
H1A   2    1.273262    0.383650    1.063921    11.00000   -1.50000
H1B   2    1.225256    0.436325    1.138241    11.00000   -1.50000
H1C   2    1.149101    0.404388    1.058276    11.00000   -1.50000
AFIX   0
C2    1    1.190656    0.314986    1.146766    11.00000    0.03228    0.02434 =
         0.03294   -0.00671    0.00307   -0.00413
C3    1    1.285754    0.294411    1.209878    11.00000    0.05166    0.06355 =
         0.06676   -0.03139   -0.01346    0.01284
AFIX  33
H3A   2    1.348809    0.286287    1.177781    11.00000   -1.50000
H3B   2    1.270801    0.244739    1.241313    11.00000   -1.50000
H3C   2    1.298612    0.339019    1.250999    11.00000   -1.50000
AFIX   0
C4    1    1.094786    0.327731    1.198885    11.00000    0.04490    0.04467 =
         0.05874   -0.02349    0.01251   -0.00681
AFIX  33
H4A   2    1.081429    0.278330    1.231336    11.00000   -1.50000
H4B   2    1.032405    0.340264    1.159675    11.00000   -1.50000
H4C   2    1.108747    0.372810    1.239230    11.00000   -1.50000
AFIX   0
C5    1    1.170387    0.244389    1.082499    11.00000    0.02873    0.01992 =
         0.02561   -0.00057    0.00093   -0.00289
C6    1    1.252579    0.221083    1.031177    11.00000    0.02851    0.02425 =
         0.04023   -0.00851    0.00925   -0.00886
AFIX  43
H6    2    1.314079    0.254370    1.032872    11.00000   -1.20000
AFIX   0
C7    1    1.250537    0.153222    0.978351    11.00000    0.02804    0.02270 =
         0.02774    0.00321    0.00648   -0.00001
C8    1    1.348218    0.133950    0.927491    11.00000    0.02791    0.03312 =
         0.03657   -0.00201    0.01442   -0.00365
C9    1    1.372066    0.207569    0.872056    11.00000    0.04896    0.04088 =
         0.04657    0.00485    0.01980   -0.00248
AFIX  33
H9A   2    1.386075    0.254808    0.909423    11.00000   -1.50000
H9B   2    1.310836    0.218644    0.831089    11.00000   -1.50000
H9C   2    1.434541    0.196337    0.840202    11.00000   -1.50000
AFIX   0
C10   1    1.444740    0.118125    0.991593    11.00000    0.03150    0.04941 =
         0.05893    0.00742    0.01133    0.00707
AFIX  33
H10A  2    1.457318    0.165476    1.029050    11.00000   -1.50000
H10B  2    1.507508    0.108147    0.959674    11.00000   -1.50000
H10C  2    1.430990    0.070655    1.026962    11.00000   -1.50000
AFIX   0
C11   1    1.327454    0.060880    0.868580    11.00000    0.05495    0.04566 =
         0.05647   -0.02042    0.03122   -0.01248
AFIX  33
H11A  2    1.265915    0.071761    0.827866    11.00000   -1.50000
H11B  2    1.313113    0.013263    0.903544    11.00000   -1.50000
H11C  2    1.389986    0.050641    0.836459    11.00000   -1.50000
AFIX   0
C12   1    1.098558    0.422945    0.857503    11.00000    0.08064    0.07247 =
         0.04816    0.00849   -0.00046   -0.05097
AFIX  33
H12A  2    1.151711    0.390792    0.891754    11.00000   -1.50000
H12B  2    1.060178    0.457400    0.896039    11.00000   -1.50000
H12C  2    1.134031    0.456962    0.816698    11.00000   -1.50000
AFIX   0
C13   1    1.079376    0.314594    0.745192    11.00000    0.05233    0.04549 =
         0.04350    0.01404    0.02021    0.00808
AFIX  33
H13A  2    1.028794    0.278410    0.713386    11.00000   -1.50000
H13B  2    1.133941    0.282312    0.777709    11.00000   -1.50000
H13C  2    1.113002    0.349777    0.704359    11.00000   -1.50000
AFIX   0
C14   1    0.937189    0.416531    0.754558    11.00000    0.05628    0.04143 =
         0.04388    0.01605    0.01354    0.00769
AFIX  33
H14A  2    0.887341    0.380050    0.722381    11.00000   -1.50000
H14B  2    0.972377    0.450935    0.713932    11.00000   -1.50000
H14C  2    0.898418    0.450588    0.793205    11.00000   -1.50000
AFIX   0
C15   1    1.020609    0.366603    0.807885    11.00000    0.03443    0.02401 =
         0.03097    0.00477    0.00777   -0.00252
C16   1    0.970958    0.311934    0.874568    11.00000    0.02932    0.01885 =
         0.02496   -0.00089    0.00073   -0.00275
C17   1    0.888278    0.341762    0.921880    11.00000    0.03423    0.01637 =
         0.03291    0.00436    0.00726    0.00258
AFIX  43
H17   2    0.868390    0.396856    0.913488    11.00000   -1.20000
AFIX   0
C18   1    0.834018    0.297093    0.979438    11.00000    0.02225    0.02141 =
         0.02569   -0.00319    0.00200    0.00056
C19   1    0.743935    0.333039    1.028908    11.00000    0.02947    0.01889 =
         0.03695    0.00204    0.00863    0.00332
C20   1    0.776552    0.327398    1.125979    11.00000    0.04263    0.03980 =
         0.03488    0.00297    0.00678    0.01452
AFIX  33
H20A  2    0.792037    0.270871    1.141533    11.00000   -1.50000
H20B  2    0.718428    0.347207    1.158710    11.00000   -1.50000
H20C  2    0.840026    0.360511    1.139698    11.00000   -1.50000
AFIX   0
C21   1    0.719785    0.421520    1.006288    11.00000    0.04268    0.02572 =
         0.03634   -0.00306    0.01124    0.00850
AFIX  33
H21A  2    0.783419    0.454407    1.020194    11.00000   -1.50000
H21B  2    0.662036    0.440856    1.039717    11.00000   -1.50000
H21C  2    0.698410    0.426051    0.944444    11.00000   -1.50000
AFIX   0
C22   1    0.645085    0.281982    1.008090    11.00000    0.02517    0.03393 =
         0.06218   -0.00041    0.01069    0.00126
AFIX  33
H22A  2    0.660605    0.225306    1.022951    11.00000   -1.50000
H22B  2    0.623349    0.286137    0.946278    11.00000   -1.50000
H22C  2    0.587577    0.301587    1.041622    11.00000   -1.50000
AFIX   0
C23   1    0.997548    0.003257    0.834585    11.00000    0.02567    0.02193 =
         0.02723    0.00052    0.00268   -0.00522
C24   1    1.010801   -0.052934    0.758866    11.00000    0.05607    0.02399 =
         0.02165   -0.00305    0.00939   -0.00170
C25   1    1.043763   -0.003712    0.681974    11.00000    0.10664    0.03899 =
         0.03326   -0.00117    0.02916   -0.00615
AFIX  33
H25A  2    1.052330   -0.039989    0.633019    11.00000   -1.50000
H25B  2    1.111214    0.023809    0.697859    11.00000   -1.50000
H25C  2    0.988890    0.036620    0.665718    11.00000   -1.50000
AFIX   0
C26   1    1.093575   -0.118490    0.783551    11.00000    0.05836    0.03550 =
         0.04168   -0.00699    0.01552    0.00645
AFIX  33
H26A  2    1.101180   -0.154133    0.733916    11.00000   -1.50000
H26B  2    1.070432   -0.150351    0.831970    11.00000   -1.50000
H26C  2    1.162037   -0.092901    0.800551    11.00000   -1.50000
AFIX   0
C27   1    0.901138   -0.091139    0.737068    11.00000    0.06680    0.03826 =
         0.03424   -0.00332   -0.01428   -0.01545
AFIX  33
H27A  2    0.904754   -0.128273    0.688126    11.00000   -1.50000
H27B  2    0.849161   -0.048416    0.721844    11.00000   -1.50000
H27C  2    0.879508   -0.121111    0.787322    11.00000   -1.50000
AFIX   0
C28   1    0.727998    0.054344    0.902385    11.00000    0.03553    0.06544 =
         0.05614    0.01138   -0.00329   -0.00626
AFIX  33
H28A  2    0.668302    0.019956    0.916129    11.00000   -1.50000
H28B  2    0.756528    0.035031    0.849119    11.00000   -1.50000
H28C  2    0.703469    0.110346    0.894406    11.00000   -1.50000
AFIX   0
O1    3    1.171398    0.104367    0.968220    11.00000    0.02392    0.02001 =
         0.03241   -0.00182    0.00444   -0.00089
O2    3    1.080780    0.211607    1.078139    11.00000    0.02809    0.02543 =
         0.02814   -0.00584    0.00511   -0.00330
O3    3    1.009389    0.241987    0.884811    11.00000    0.03089    0.02161 =
         0.03736    0.00393    0.01086    0.00131
O4    3    0.851752    0.222268    0.994853    11.00000    0.02984    0.02061 =
         0.03387    0.00306    0.01232    0.00115
O5    3    0.971146    0.075367    0.822341    11.00000    0.05168    0.01918 =
         0.02805    0.00212    0.00158    0.00362
O6    3    0.989252    0.025119    1.088323    11.00000    0.02927    0.01789 =
         0.02319   -0.00251    0.00441   -0.00077
O7    3    0.807951    0.051041    0.970575    11.00000    0.02783    0.02314 =
         0.04172    0.00162    0.00275   -0.00308
PR1   4    0.983593    0.126556    0.973608    11.00000    0.02199    0.01390 =
         0.02235    0.00021    0.00331   -0.00097
H1    2    0.813752    0.012957    0.985339    11.00000    0.05978
HKLF    4
REM  07071 in P2(1)/n
REM R1 =  0.0402 for   5918 Fo > 4sig(Fo)  and  0.0614 for all   7760 data
REM    329 parameters refined using      0 restraints
END
WGHT      0.0275     10.8007
REM Highest difference peak  2.603,  deepest hole -1.155,  1-sigma level  0.135
Q1    1   1.0497  0.1243  1.0796  11.00000  0.05    2.60
Q2    1   1.0196  0.3886  1.0255  11.00000  0.05    1.84
Q3    1   1.0407  0.1002  0.9938  11.00000  0.05    1.63
Q4    1   0.9259  0.0952  0.9553  11.00000  0.05    1.55
Q5    1   1.0395  0.1517  0.9969  11.00000  0.05    1.50
;
data_global
_journal_date_recd_electronic     2011-09-07
_journal_date_accepted     2011-09-29
_journal_name_full     'Acta Crystallographica, Section E'
_journal_year     2011
_journal_volume     67
_journal_issue     11
_journal_page_first     m1514
_journal_page_last     m1515
_journal_paper_category     QM
_journal_coeditor_code     SU2313
_publ_contact_author_name     'Dr Qingguo Meng'
_publ_contact_author_address
;
Department of Chemistry
University of South Dakota
414E Clark CL115
Vermillion
SD 57069
USA
;
_publ_contact_author_email     Qingguo.meng@usd.edu
_publ_contact_author_fax     '605-677-6397'
_publ_contact_author_phone     '605-677-5487'
_publ_section_title
;\
Di-\m-pivalato-\k^3^<i>O</i>,<i>O</i>':<i>O</i>';\k^3^<i>O</i>:<i>O</i>,\
<i>O</i>'-bis[(methanol-\k<i>O</i>)bis(2,2,6,6-tetramethylheptane-3,5-\
dionato)praseodymium(III)]
;
loop_
    _publ_author_name
    _publ_author_footnote
    _publ_author_address
    'Meng, Qingguo' .
;
Department of Chemistry
University of South Dakota
414E Clark, CL115
Vermillion, SD 57069
USA
;
    'Cross, Ann M.' .
;
Department of Chemistry
University of South Dakota
414E Clark, CL115
Vermillion, SD 57069
USA
;
    'May, P. Stanley' .
;
Department of Chemistry
University of South Dakota
414E Clark, CL115
Vermillion, SD 57069
USA
;
    'Sykes, Andrew G.' .
;
Department of Chemistry
University of South Dakota
414E Clark, CL115
Vermillion, SD 57069
USA
;
    'Berry, Mary T.' .
;
Department of Chemistry
University of South Dakota
414E Clark, CL115
Vermillion, SD 57069
USA
;
