# Supplementary material for: Di-μ-pivalato-κ3 O,O′:O′;κ3 O:O,O′-bis­[(methanol-κO)bis­(2,2,6,6-tetra­methylhepta­ne-3,5-dionato)praseo­dymium(III)]
Source: Acta Crystallogr Sect E Struct Rep Online. 2011 Oct 12;67(Pt 11):m1514–5. doi: 10.1107/S1600536811040128 (PMC3246944; doi:10.1107/S1600536811040128)
Supplement: Supplementary file 2 [file e-67-m1514-Isup2.hkl]

#
# h,k,l, Fc-squared, Fo-squared, sigma(Fo-squared) and status flag
#
data_I
_shelx_title ' 07071 in P2(1)/n'
_shelx_refln_list_code          4
_shelx_F_calc_maximum      388.59
_exptl_crystal_F_000      1336.00
_reflns_d_resolution_high  0.8394
 
loop_
 _symmetry_equiv_pos_as_xyz
 'x, y, z'
 '-x+1/2, y+1/2, -z+1/2'
 '-x, -y, -z'
 'x-1/2, -y-1/2, z-1/2'
 
_cell_length_a    12.6248
_cell_length_b    16.5113
_cell_length_c    15.5218
_cell_angle_alpha  90.000
_cell_angle_beta   94.372
_cell_angle_gamma  90.000
 
_shelx_F_squared_multiplier     1.000
 
loop_
 _refln_index_h
 _refln_index_k
 _refln_index_l
 _refln_F_squared_calc
 _refln_F_squared_meas
 _refln_F_squared_sigma
 _refln_observed_status
   2   0   0    42372.28    47786.02   1150.18 o
   4   0   0    48298.40    51202.41   1202.99 o
   6   0   0    29703.60    30225.38    734.31 o
   8   0   0    12738.62    12979.91    300.82 o
  10   0   0     3998.56     3775.15    262.45 o
  12   0   0     4130.73     3997.79    209.72 o
  14   0   0       58.75        8.54     60.31 o
   1   1   0    39410.07    46240.27   1139.09 o
   2   1   0     1301.12     1428.73     63.17 o
   3   1   0    41859.70    44183.82   1228.21 o
   4   1   0     1130.50     1042.93     49.18 o
   5   1   0    30315.73    31316.06    478.30 o
   6   1   0     4465.55     4137.92     87.86 o
   7   1   0    11413.62    10705.01    176.42 o
   8   1   0     9020.29     8840.15    164.45 o
   9   1   0     4238.28     4185.30    105.05 o
  10   1   0     7730.99     7642.66    168.34 o
  11   1   0     2552.47     2534.93    136.34 o
  12   1   0     2198.43     2106.16    106.92 o
  13   1   0      232.24      164.25     48.54 o
  14   1   0     1534.00     1399.79     96.02 o
   0   2   0     6116.09     6843.50    283.70 o
   1   2   0     3189.41     3638.80     59.64 o
   2   2   0     6119.31     7051.16    174.04 o
   3   2   0     5400.29     5989.01    121.67 o
   4   2   0     5279.47     5602.96    147.59 o
   5   2   0     9821.40     9172.12    189.12 o
   6   2   0      512.32      645.29     51.30 o
   7   2   0    12589.15    12472.35    225.66 o
   8   2   0      206.78       68.42     25.94 o
   9   2   0     5857.75     5655.54    188.49 o
  10   2   0      641.88      564.89     60.41 o
  11   2   0    14855.44    14315.25    331.13 o
  12   2   0      124.57       89.69     50.65 o
  13   2   0     5437.93     5190.15    180.17 o
  14   2   0        2.94       34.85     43.96 o
   1   3   0       88.86       95.51      7.72 o
   2   3   0     2282.58     2439.07     56.32 o
   3   3   0     6112.73     6615.68    137.71 o
   4   3   0    17528.37    17431.52    292.81 o
   5   3   0     2754.69     2398.46     63.74 o
   6   3   0     8284.91     8654.48    164.85 o
   7   3   0     3097.88     2833.49     74.36 o
   8   3   0     7863.33     7712.47    147.68 o
   9   3   0     1175.81     1004.17     63.05 o
  10   3   0     2042.27     1754.73     77.68 o
  11   3   0      373.68      327.39     73.91 o
  12   3   0     4380.97     4353.52    134.86 o
  13   3   0      428.76      571.01     71.49 o
  14   3   0     1706.66     1545.55     99.97 o
   0   4   0    42035.35    49943.79   1186.66 o
   1   4   0     3267.48     3285.41     59.31 o
   2   4   0    23897.34    25347.01    386.59 o
   3   4   0      636.13      486.28     30.09 o
   4   4   0    15939.75    15563.04    264.53 o
   5   4   0     2101.82     2294.11     75.25 o
   6   4   0     3787.73     3497.89     75.23 o
   7   4   0      131.28      160.21     20.04 o
   8   4   0     4384.15     4135.45    102.27 o
   9   4   0     1120.78     1100.24     52.02 o
  10   4   0     2137.96     2148.87    137.44 o
  11   4   0        8.36      -44.80     27.22 o
  12   4   0      236.52      122.86     34.93 o
  13   4   0      144.07       45.68     33.89 o
  14   4   0       47.08       13.46     44.86 o
   1   5   0     9537.81    10062.47    160.51 o
   2   5   0      959.97     1115.48     34.33 o
   3   5   0     4933.60     4471.50     78.89 o
   4   5   0     3534.22     3025.05     64.69 o
   5   5   0     7354.05     8117.05    164.79 o
   6   5   0     1281.27     1258.92     42.13 o
   7   5   0     2855.21     2628.42     64.58 o
   8   5   0     2401.29     2247.25     70.24 o
   9   5   0     1701.15     1510.50     61.69 o
  10   5   0     4628.72     4496.39    116.27 o
  11   5   0     1082.12     1114.40     70.29 o
  12   5   0     1739.45     1718.59     83.89 o
  13   5   0       39.68       54.48     36.26 o
  14   5   0     2687.55     2829.36    139.22 o
   0   6   0     1654.14     1731.92     59.53 o
   1   6   0        2.79       -4.43      6.48 o
   2   6   0      640.14      623.95     23.27 o
   3   6   0     4781.55     5028.87     89.16 o
   4   6   0     1202.44     1503.73     42.28 o
   5   6   0     6605.80     7058.29    155.16 o
   6   6   0      709.27      715.86     39.79 o
   7   6   0     3764.61     3414.28     89.82 o
   8   6   0      608.66      661.32     59.23 o
   9   6   0     8742.74     8357.55    182.57 o
  10   6   0       40.44        4.31     24.72 o
  11   6   0     5948.71     5737.62    161.73 o
  12   6   0        0.21       57.71     36.31 o
  13   6   0     5784.52     5936.99    174.84 o
  14   6   0       16.48       83.23     44.56 o
   1   7   0     9975.90     9765.57    159.89 o
   2   7   0       53.14       75.87     12.79 o
   3   7   0    21206.46    23105.09    359.39 o
   4   7   0     7712.96     7574.34    130.47 o
   5   7   0     7894.48     7949.11    150.64 o
   6   7   0      610.48      512.22     39.91 o
   7   7   0     4074.13     4258.94    106.91 o
   8   7   0      825.53      810.68     48.64 o
   9   7   0     2128.17     2060.36     75.52 o
  10   7   0     1626.74     1435.20     73.39 o
  11   7   0     1229.16     1219.42     66.20 o
  12   7   0      754.27      656.86     60.29 o
  13   7   0       83.36      111.30     39.39 o
  14   7   0      955.60     1179.15    110.51 o
   0   8   0    16146.91    16267.79    364.82 o
   1   8   0      456.27      284.24     24.31 o
   2   8   0    39363.95    42775.28    654.10 o
   3   8   0     1756.52     1886.07     47.91 o
   4   8   0    18076.76    18834.78    299.27 o
   5   8   0      169.50      104.48     23.69 o
   6   8   0    19552.98    19935.50    378.01 o
   7   8   0      866.36     1052.23     71.49 o
   8   8   0     9060.50     8881.70    192.69 o
   9   8   0       99.23      106.17     28.91 o
  10   8   0     1666.37     1604.34     78.12 o
  11   8   0        7.90      -18.37     24.66 o
  12   8   0     1336.26     1347.44     79.28 o
  13   8   0      196.27      152.20     41.04 o
   1   9   0    24663.80    25776.60    401.38 o
   2   9   0     2460.17     2403.20     59.53 o
   3   9   0     4546.38     4783.98     91.34 o
   4   9   0     1620.10     1481.95     53.54 o
   5   9   0     2939.26     2972.35     74.35 o
   6   9   0     1553.62     1691.72     62.82 o
   7   9   0     3709.23     3877.10    105.14 o
   8   9   0      891.28      831.86     54.38 o
   9   9   0     1846.14     1903.82     76.05 o
  10   9   0     2250.69     2171.17     82.77 o
  11   9   0     1226.95     1502.46    130.15 o
  12   9   0     2711.85     2801.55    111.76 o
  13   9   0      627.00      688.93     69.18 o
   0  10   0       13.89       -0.85     12.94 o
   1  10   0      433.86      436.24     25.16 o
   2  10   0        1.67       -6.41      9.88 o
   3  10   0      305.47      329.79     23.37 o
   4  10   0     1788.38     1872.47     50.34 o
   5  10   0     5405.04     5618.82    131.70 o
   6  10   0      199.40      160.66     25.28 o
   7  10   0     4621.40     4694.97    120.74 o
   8  10   0      538.62      745.25     79.12 o
   9  10   0     7551.61     7747.63    181.24 o
  10  10   0       23.07       21.64     30.29 o
  11  10   0     6490.96     6515.65    168.44 o
  12  10   0        2.53       16.03     52.97 o
   1  11   0    15597.35    15258.17    268.07 o
   2  11   0      221.85      113.91     24.78 o
   3  11   0     6552.97     7186.34    141.23 o
   4  11   0      904.30      830.37     58.17 o
   5  11   0     5887.51     6325.69    163.88 o
   6  11   0     1478.58     1477.02     74.85 o
   7  11   0     2913.08     2858.43    105.25 o
   8  11   0     2225.73     2389.87     96.65 o
   9  11   0     1513.11     1593.48     83.46 o
  10  11   0     2841.64     3027.44    114.75 o
  11  11   0      935.42      950.06     73.95 o
  12  11   0     1256.10     1168.68     81.46 o
   0  12   0    16600.20    15951.35    432.92 o
   1  12   0      105.54      -17.62     22.32 o
   2  12   0    12374.66    12136.03    241.91 o
   3  12   0      275.61      125.41     45.41 o
   4  12   0     6744.80     6647.67    168.87 o
   5  12   0        8.18      -41.97     30.74 o
   6  12   0     9696.36    10147.62    278.12 o
   7  12   0      760.44      728.84     71.96 o
   8  12   0     2757.96     3176.54    142.27 o
   9  12   0      140.98       62.73     32.88 o
  10  12   0      841.50      834.63     70.60 o
  11  12   0      115.55       86.92     34.32 o
   1  13   0     2210.48     1850.42     66.07 o
   2  13   0     2802.83     2596.02     80.72 o
   3  13   0     3308.70     3185.50    103.70 o
   4  13   0       13.77      -21.91     25.52 o
   5  13   0     1150.04     1118.44     77.98 o
   6  13   0     1946.84     1982.92    102.12 o
   7  13   0     1218.30     1366.96     96.27 o
   8  13   0     3807.42     4030.62    198.94 o
   9  13   0     1091.25     1145.50     89.29 o
  10  13   0     1469.79     1669.35    104.68 o
  11  13   0      877.37     1182.81     96.77 o
   0  14   0      793.66      738.44     64.90 o
   1  14   0     1409.63     1273.56     56.18 o
   2  14   0      442.01      323.72     37.82 o
   3  14   0       99.95       27.76     22.58 o
   4  14   0       50.08       18.56     28.46 o
   5  14   0     4773.46     4871.01    166.97 o
   6  14   0        8.19      -60.05     30.02 o
   7  14   0     1818.46     1866.50    104.66 o
   8  14   0      345.33      301.81     54.56 o
   9  14   0     2650.49     2768.61    132.24 o
  10  14   0      112.41       53.59     41.47 o
   1  15   0     5456.06     5074.83    127.93 o
   2  15   0       31.96      -57.83     28.92 o
   3  15   0     8191.66     8208.04    226.23 o
   4  15   0      926.44      969.51     83.06 o
   5  15   0     2793.66     2936.80    127.25 o
   6  15   0      866.79      878.74     82.15 o
   7  15   0      863.89      707.28     76.93 o
   8  15   0      508.00      372.01     52.32 o
   9  15   0     2335.11     2577.69    130.71 o
   0  16   0    10029.23     9820.16    302.96 o
   1  16   0       80.49      -20.26     29.44 o
   2  16   0    12972.69    12133.34    285.53 o
   3  16   0        2.79      -67.94     33.97 o
   4  16   0     9972.48    10246.19    290.06 o
   5  16   0      383.21      576.28    117.22 o
   6  16   0     7484.10     8112.08    249.96 o
   7  16   0      270.81      254.98     48.26 o
   8  16   0     1235.77     1324.48     99.91 o
   1  17   0     3283.78     3041.42    111.28 o
   2  17   0      231.20      113.57     32.20 o
   3  17   0     2397.49     2294.02    113.04 o
   4  17   0     1403.24     1459.26     95.77 o
   5  17   0     2167.08     2184.34    149.15 o
   6  17   0     1823.04     2005.02    115.56 o
   7  17   0     2399.73     2592.34    132.10 o
   0  18   0        2.16      -14.90     42.28 o
   1  18   0      423.96      240.83     35.46 o
   2  18   0     1213.60     1226.65     75.39 o
   3  18   0     1756.42     1831.01    103.86 o
   4  18   0      269.96      203.69     44.41 o
   5  18   0     1416.47     1453.16    101.88 o
   6  18   0      410.55      381.94     59.21 o
   1  19   0     3175.25     3151.53    143.68 o
   2  19   0      217.14       68.33     80.01 o
   3  19   0     3756.09     4062.80    161.06 o
 -15   0   1        6.26      -36.31     64.89 o
 -13   0   1      555.46      456.25     89.40 o
 -11   0   1    11040.85    11169.30    411.95 o
  -9   0   1     4870.52     4518.43    203.59 o
  -7   0   1    23628.63    23007.94    549.64 o
  -5   0   1    59186.60    61871.21   1320.28 o
  -3   0   1    30504.42    31793.10    845.83 o
  -1   0   1   151001.38   153806.63   7440.75 o
   1   0   1    98723.66   126460.60   8563.37 o
   3   0   1    41829.70    45215.95   1052.69 o
   5   0   1    30055.19    30921.71    669.65 o
   7   0   1    15073.09    14635.98    359.21 o
   9   0   1     5287.93     5149.75    176.22 o
  11   0   1     4527.20     4192.79    211.27 o
  13   0   1       34.34      -15.15     54.57 o
 -15   1   1     2388.18     2502.20    128.94 o
 -14   1   1      238.20      102.63     47.22 o
 -13   1   1     1680.40     1596.73     97.56 o
 -12   1   1     2129.05     2176.74    111.11 o
 -11   1   1     5335.97     5108.44    147.50 o
 -10   1   1     2355.72     2195.46     74.93 o
  -9   1   1     5653.54     5521.91    127.06 o
  -8   1   1     4926.36     4552.83     97.49 o
  -7   1   1     1373.52     1240.40    103.41 o
  -6   1   1    19393.74    19296.00    325.90 o
  -5   1   1      575.89      670.80     72.73 o
  -4   1   1    17174.75    16682.68    398.06 o
  -3   1   1     5021.20     5467.20    170.67 o
  -2   1   1    32116.76    36471.86   1269.72 o
  -1   1   1     1635.53     1982.94     47.75 o
   0   1   1    53960.38    59788.28   1775.93 o
   1   1   1     1328.93     1416.36     60.17 o
   2   1   1    22992.32    25632.58   1112.66 o
   3   1   1    17475.63    18892.28    410.58 o
   4   1   1    22978.81    24196.00    371.21 o
   5   1   1     6581.45     6318.80    107.56 o
   6   1   1    18754.15    18386.11    289.34 o
   7   1   1     8777.02     8270.90    140.79 o
   8   1   1     1448.30     1470.24     45.34 o
   9   1   1     9065.68     9025.19    220.01 o
  10   1   1      682.84      655.64     56.59 o
  11   1   1     4682.85     4390.55    154.68 o
  12   1   1      501.30      434.89     58.81 o
  13   1   1     1681.35     1753.45    104.73 o
  14   1   1        3.99      -15.66     41.24 o
 -14   2   1     3534.50     3666.17    150.55 o
 -13   2   1      251.61      337.17     64.35 o
 -12   2   1     5748.88     5762.19    194.14 o
 -11   2   1        0.01      -60.79     44.38 o
 -10   2   1     9879.56     9211.25    219.70 o
  -9   2   1      498.27      459.70     55.59 o
  -8   2   1     8733.59     8464.05    159.52 o
  -7   2   1        9.66       -4.61     26.59 o
  -6   2   1     3457.41     3488.54     74.95 o
  -5   2   1       82.29       89.96     21.29 o
  -4   2   1        8.52        8.21      9.07 o
  -3   2   1      148.69      150.49     14.27 o
  -2   2   1    40848.00    46114.25    747.96 o
  -1   2   1     3073.18     3628.27    108.15 o
   0   2   1      330.61      365.43     14.86 o
   1   2   1       73.97       67.58      8.41 o
   2   2   1       20.45      -10.43      9.09 o
   3   2   1      557.65      596.11     22.76 o
   4   2   1    20014.71    20237.79    427.31 o
   5   2   1       28.78       29.71      7.59 o
   6   2   1    24205.46    23412.67    364.30 o
   7   2   1      371.30      341.70     27.42 o
   8   2   1    11313.04    10661.23    194.23 o
   9   2   1        1.87      -29.92     16.44 o
  10   2   1     9734.17     9637.10    228.31 o
  11   2   1        0.00      -24.52     37.56 o
  12   2   1     5168.28     4693.99    164.09 o
  13   2   1        2.36       33.59     40.23 o
  14   2   1     3795.64     3747.36    151.23 o
 -14   3   1      452.20      449.86     75.37 o
 -13   3   1     3740.60     3821.04    149.57 o
 -12   3   1      514.00      624.81    113.47 o
 -11   3   1     6483.68     5956.50    174.63 o
 -10   3   1     1127.30      925.77     61.89 o
  -9   3   1     3521.11     3416.94     86.27 o
  -8   3   1     4706.90     4792.17    102.00 o
  -7   3   1     1816.87     1738.95     50.06 o
  -6   3   1     7458.72     7425.40    138.07 o
  -5   3   1    15413.27    14827.92    253.84 o
  -4   3   1     9913.23    10383.06    180.52 o
  -3   3   1      916.18      839.36     25.20 o
  -2   3   1    31175.80    35379.85    534.46 o
  -1   3   1        1.21       51.12     14.66 o
   0   3   1     7405.35     8700.11    163.59 o
   1   3   1     1247.58     1174.78     39.87 o
   2   3   1    23151.89    25436.87    633.17 o
   3   3   1      796.57      617.04     22.83 o
   4   3   1     3741.07     3769.32     83.79 o
   5   3   1    11901.12    13230.91    228.14 o
   6   3   1     1240.41     1017.26     41.51 o
   7   3   1     2570.62     2217.10     68.88 o
   8   3   1     1536.62     1494.16     61.22 o
   9   3   1     1363.87     1192.36     67.50 o
  10   3   1       54.66       16.29     27.47 o
  11   3   1     6331.14     5918.50    174.63 o
  12   3   1      648.25      814.27     65.28 o
  13   3   1     2212.68     2101.06    107.65 o
  14   3   1       11.53       21.71     42.44 o
 -14   4   1       31.95      -55.24     39.56 o
 -13   4   1      108.20      122.58     36.91 o
 -12   4   1      158.62       73.23     32.80 o
 -11   4   1     3088.98     3087.90    107.27 o
 -10   4   1       29.12      -18.12     26.35 o
  -9   4   1     8197.48     8096.37    220.81 o
  -8   4   1       30.29        2.39     18.57 o
  -7   4   1    11932.79    11580.35    207.81 o
  -6   4   1     1001.40     1030.70     42.92 o
  -5   4   1    19075.85    18093.72    307.20 o
  -4   4   1       21.74      -17.75     10.59 o
  -3   4   1    31840.18    33437.34    615.18 o
  -2   4   1     1073.02     1003.83     35.22 o
  -1   4   1    21189.73    23463.51    503.69 o
   0   4   1     1962.03     2001.23     57.42 o
   1   4   1    28659.79    32399.31    630.28 o
   2   4   1     1742.94     1978.45     39.71 o
   3   4   1     9236.27     9161.51    173.70 o
   4   4   1      298.57      332.33     21.03 o
   5   4   1     7193.04     6262.47    132.13 o
   6   4   1     1826.91     1682.41     46.39 o
   7   4   1     5126.10     5254.95    108.25 o
   8   4   1      579.63      524.31     38.12 o
   9   4   1     2504.28     2377.03     74.94 o
  10   4   1      393.62      309.29     35.41 o
  11   4   1       84.97       26.92     29.46 o
  12   4   1      209.32       84.29     34.30 o
  13   4   1       36.94        4.40     40.30 o
  14   4   1       30.32      -52.05     41.80 o
 -14   5   1       14.16       97.41     49.17 o
 -13   5   1     3571.70     3451.43    141.26 o
 -12   5   1     1639.69     1615.26     81.85 o
 -11   5   1     3010.22     2954.24    105.45 o
 -10   5   1     1643.62     1667.67     69.48 o
  -9   5   1     2575.50     2329.97     79.47 o
  -8   5   1     4132.39     3773.46     97.85 o
  -7   5   1      293.16      167.55     25.78 o
  -6   5   1    13532.10    14495.62    253.20 o
  -5   5   1     1648.81     1669.62     55.60 o
  -4   5   1    13571.50    12900.00    206.31 o
  -3   5   1     2126.92     2209.93     45.69 o
  -2   5   1    11747.27    12180.12    192.44 o
  -1   5   1     1255.66     1537.33     37.73 o
   0   5   1    18346.90    19215.81    324.42 o
   1   5   1       41.30       10.10      6.66 o
   2   5   1    13761.51    14241.84    222.36 o
   3   5   1     6560.20     6650.81    121.26 o
   4   5   1     3936.01     4166.08    108.10 o
   5   5   1     9000.02    10268.10    202.21 o
   6   5   1     7516.46     7392.48    163.19 o
   7   5   1     4256.46     4055.21     99.54 o
   8   5   1       34.72       29.80     18.11 o
   9   5   1     4437.35     4129.46    106.94 o
  10   5   1        4.22        3.04     20.96 o
  11   5   1     4239.96     4154.18    128.92 o
  12   5   1      106.45      109.03     35.02 o
  13   5   1     3840.61     4018.46    134.23 o
  14   5   1      209.79      197.62     52.36 o
 -14   6   1     4148.35     4656.32    153.19 o
 -13   6   1        9.60       42.23     41.07 o
 -12   6   1     2910.16     2723.04    105.41 o
 -11   6   1       28.00      -12.32     33.92 o
 -10   6   1     6555.32     6302.30    150.41 o
  -9   6   1      327.48      294.00     65.32 o
  -8   6   1     3987.44     3800.95    100.54 o
  -7   6   1      139.83       50.10     18.18 o
  -6   6   1     5788.48     5862.61    116.74 o
  -5   6   1      889.96      855.78     52.28 o
  -4   6   1     5788.54     5659.79    100.30 o
  -3   6   1      222.75      217.35     16.97 o
  -2   6   1     2449.53     2693.71     53.62 o
  -1   6   1      294.35      332.32     18.12 o
   0   6   1       14.36       -8.98      7.93 o
   1   6   1      573.98      714.94     25.27 o
   2   6   1     4884.17     4890.66     86.37 o
   3   6   1      897.71     1068.43     30.27 o
   4   6   1    21380.50    23154.27    388.11 o
   5   6   1     1343.51     1264.41     83.57 o
   6   6   1    14704.31    14548.32    280.38 o
   7   6   1       36.59       -9.32     15.64 o
   8   6   1     6860.09     6677.22    149.53 o
   9   6   1      826.01      985.88     73.00 o
  10   6   1     6282.84     6280.76    150.04 o
  11   6   1      187.31      182.90     40.35 o
  12   6   1     6237.51     5987.93    170.75 o
  13   6   1       54.63       73.78     38.45 o
  14   6   1     5037.63     5504.13    196.03 o
 -14   7   1      396.23      272.31     48.56 o
 -13   7   1      595.60      588.24     62.69 o
 -12   7   1      542.65      415.50     51.41 o
 -11   7   1     1928.86     1782.67     85.11 o
 -10   7   1     2162.10     2250.77     80.97 o
  -9   7   1      883.96      937.50     55.61 o
  -8   7   1     7273.72     7467.20    166.00 o
  -7   7   1       16.35      -29.44     21.13 o
  -6   7   1    12575.02    13112.21    234.19 o
  -5   7   1       71.69       42.30     23.82 o
  -4   7   1    10706.56    10671.43    176.44 o
  -3   7   1       72.12       21.25     20.87 o
  -2   7   1     6474.04     6737.22    115.79 o
  -1   7   1     8804.85     9714.85    199.91 o
   0   7   1    10368.31     9714.61    171.34 o
   1   7   1      500.89      555.92     30.73 o
   2   7   1    27389.71    29341.19    452.03 o
   3   7   1     8236.32     8695.97    146.36 o
   4   7   1    14317.80    15817.10    252.23 o
   5   7   1     6880.05     7236.55    153.92 o
   6   7   1     6434.30     6218.13    138.34 o
   7   7   1     2878.29     2729.99     80.10 o
   8   7   1     1243.13     1252.71     65.02 o
   9   7   1     3807.73     3692.88    103.03 o
  10   7   1      384.68      314.31     45.32 o
  11   7   1     3183.61     3215.12    100.96 o
  12   7   1      163.92       77.39     39.47 o
  13   7   1     1211.79     1253.93     86.60 o
 -13   8   1     1128.11     1257.53     80.96 o
 -12   8   1      172.51      135.80     38.32 o
 -11   8   1     1381.47     1465.89     70.45 o
 -10   8   1      184.74      155.76     29.14 o
  -9   8   1     6899.20     6652.09    157.68 o
  -8   8   1      674.21      807.34     90.74 o
  -7   8   1    10212.58    10065.77    210.82 o
  -6   8   1     3634.56     4038.33    104.07 o
  -5   8   1    16439.14    16525.08    266.51 o
  -4   8   1      905.40      984.02     56.08 o
  -3   8   1    17969.13    19044.43    356.56 o
  -2   8   1      206.03      194.73     36.88 o
  -1   8   1    21594.96    22333.12    430.15 o
   0   8   1        3.48      -31.96     21.72 o
   1   8   1    28293.86    29974.34    462.39 o
   2   8   1      494.26      696.43     30.84 o
   3   8   1    25495.52    28089.49    436.29 o
   4   8   1      351.08      327.63     26.69 o
   5   8   1    21111.50    21671.10    370.96 o
   6   8   1        2.18      -32.72     16.36 o
   7   8   1    12609.30    13120.59    263.82 o
   8   8   1       25.35       -9.81     20.30 o
   9   8   1     4905.21     4687.91    123.04 o
  10   8   1      361.78      291.90     33.87 o
  11   8   1     1422.07     1400.47    100.12 o
  12   8   1      673.95      739.95     67.25 o
  13   8   1      398.56      256.80     44.91 o
 -13   9   1     2313.26     2578.40    111.08 o
 -12   9   1     1457.84     1502.50     84.14 o
 -11   9   1     3056.79     3123.04    103.96 o
 -10   9   1     1526.78     1514.44     71.02 o
  -9   9   1      445.29      504.84     47.43 o
  -8   9   1     4062.40     4028.50    110.36 o
  -7   9   1      866.81      718.10     50.28 o
  -6   9   1     3146.56     3308.37     91.48 o
  -5   9   1      885.02      935.63     35.64 o
  -4   9   1     7317.13     8069.45    141.54 o
  -3   9   1     1471.01     1420.74     41.63 o
  -2   9   1    12988.95    13147.59    246.00 o
  -1   9   1        0.22        6.12     13.30 o
   0   9   1    23854.85    24601.54    412.60 o
   1   9   1        4.82        2.92     12.99 o
   2   9   1    10374.74    11202.72    186.14 o
   3   9   1     2743.08     2732.78     60.35 o
   4   9   1     4047.13     4304.93     84.97 o
   5   9   1     3068.35     3193.92     78.42 o
   6   9   1     3184.09     3159.59     89.25 o
   7   9   1     3502.80     3287.10     94.56 o
   8   9   1     2855.16     2682.99     87.48 o
   9   9   1     3345.29     3502.83    102.49 o
  10   9   1      119.90       99.58     28.79 o
  11   9   1     5346.56     5603.02    147.17 o
  12   9   1      382.98      407.06     79.42 o
  13   9   1     1900.33     1972.52     98.76 o
 -12  10   1     3074.86     3320.84    123.55 o
 -11  10   1       24.63       27.17     32.69 o
 -10  10   1     7068.24     7296.82    176.35 o
  -9  10   1      273.29      211.38     45.62 o
  -8  10   1     6659.25     6846.35    162.93 o
  -7  10   1       18.63      -32.80     23.60 o
  -6  10   1     1681.22     1629.50     64.79 o
  -5  10   1       10.03      -14.23     18.27 o
  -4  10   1     2557.15     2680.77     71.56 o
  -3  10   1      921.35     1080.73     37.37 o
  -2  10   1      372.35      398.84     25.97 o
  -1  10   1       46.96       24.64     10.12 o
   0  10   1       19.11       -3.37      8.64 o
   1  10   1      508.78      463.41     29.83 o
   2  10   1     3296.67     3450.47     74.50 o
   3  10   1      612.43      699.55     34.30 o
   4  10   1     3107.88     3071.07     75.75 o
   5  10   1      327.10      308.10     30.92 o
   6  10   1     4014.81     3873.07    104.15 o
   7  10   1      132.40       84.00     25.51 o
   8  10   1    10662.92    10950.96    259.92 o
   9  10   1      279.23      198.31     46.24 o
  10  10   1     7610.93     7797.71    205.69 o
  11  10   1        8.77        2.26     33.89 o
  12  10   1     3223.26     3201.88    139.45 o
 -12  11   1      807.60      811.84     84.34 o
 -11  11   1     1371.56     1375.17     84.24 o
 -10  11   1      875.94     1024.99     86.79 o
  -9  11   1     3027.72     3128.58    113.72 o
  -8  11   1     5459.25     5918.66    144.52 o
  -7  11   1     2373.65     2393.44     90.42 o
  -6  11   1     6702.86     7281.14    166.38 o
  -5  11   1       23.25       -7.69     25.88 o
  -4  11   1     9235.91     9626.77    231.97 o
  -3  11   1     1270.47     1256.20     68.98 o
  -2  11   1     7916.24     7831.83    150.29 o
  -1  11   1        1.13      -26.27     18.97 o
   0  11   1    29297.65    28716.08    481.86 o
   1  11   1      645.70      795.52     45.95 o
   2  11   1     3202.79     3122.80     76.24 o
   3  11   1      577.98      345.68     53.60 o
   4  11   1     9971.90    10529.26    216.72 o
   5  11   1     1440.21     1385.03     73.79 o
   6  11   1     2224.53     2304.00     92.08 o
   7  11   1     3807.98     3925.60    125.45 o
   8  11   1      913.16      916.75     68.23 o
   9  11   1     2789.55     2674.07    107.02 o
  10  11   1      529.43      493.10     55.52 o
  11  11   1     1447.83     1479.69     85.10 o
  12  11   1       82.56      -19.16     32.41 o
 -11  12   1     1759.45     1933.91    108.47 o
 -10  12   1       41.27      -10.62     32.77 o
  -9  12   1     2654.08     2848.91    142.38 o
  -8  12   1      627.61      672.82     72.57 o
  -7  12   1     3872.68     4050.04    148.57 o
  -6  12   1       13.64      -12.22     46.73 o
  -5  12   1    13285.00    13796.21    353.30 o
  -4  12   1      334.34      167.76     45.56 o
  -3  12   1     7573.07     7777.52    167.37 o
  -2  12   1       56.51       -1.97     43.85 o
  -1  12   1    13580.54    13186.14    260.19 o
   0  12   1      137.59       29.98     25.77 o
   1  12   1    12719.62    12085.00    240.34 o
   2  12   1     1716.87     1501.07     81.21 o
   3  12   1    16321.96    16763.84    325.59 o
   4  12   1       92.84        3.41     21.85 o
   5  12   1     7243.62     7849.25    197.59 o
   6  12   1       64.20       24.02     32.24 o
   7  12   1     2791.97     3112.76    126.18 o
   8  12   1      928.88     1071.71     73.59 o
   9  12   1     1441.03     1408.22     81.26 o
  10  12   1        0.72      -53.12     36.67 o
  11  12   1      733.32      711.10     85.06 o
 -11  13   1     1957.04     2264.67    123.32 o
 -10  13   1     1193.11     1368.01     97.37 o
  -9  13   1     1219.18     1307.91    112.00 o
  -8  13   1     1010.53     1088.91     85.52 o
  -7  13   1     5006.06     5220.45    209.45 o
  -6  13   1     1605.19     1483.35     91.77 o
  -5  13   1       48.64      -28.71     25.56 o
  -4  13   1     3268.90     3164.61    122.02 o
  -3  13   1      172.76      -25.28     29.43 o
  -2  13   1     4456.51     4116.52    106.05 o
  -1  13   1       76.76       13.05     22.91 o
   0  13   1     4627.06     3796.69    100.41 o
   1  13   1      913.59      742.95     48.19 o
   2  13   1     5538.33     5363.46    135.92 o
   3  13   1     1126.71      962.16     60.39 o
   4  13   1     1316.47     1310.62     67.30 o
   5  13   1      954.80     1000.88     75.74 o
   6  13   1     1570.56     1629.31     95.29 o
   7  13   1     5225.74     5627.42    187.34 o
   8  13   1      772.23      940.82    106.26 o
   9  13   1     2513.42     2937.39    131.83 o
  10  13   1      853.43      896.87     97.15 o
  11  13   1     2545.87     3093.19    127.30 o
 -10  14   1     2451.56     2596.13    132.52 o
  -9  14   1       38.27        4.92     35.11 o
  -8  14   1     2820.06     3181.86    138.76 o
  -7  14   1        0.79      -57.79     28.90 o
  -6  14   1     2169.39     2288.34    112.92 o
  -5  14   1        2.21      -41.97     28.29 o
  -4  14   1     1352.04     1258.03     79.70 o
  -3  14   1     1268.42     1326.71     68.35 o
  -2  14   1      927.54      837.02     48.49 o
  -1  14   1       14.28      -13.85     15.87 o
   0  14   1      280.84      215.29     28.15 o
   1  14   1      121.45       51.28     19.18 o
   2  14   1      759.21      722.59     53.87 o
   3  14   1      799.12      829.37     57.24 o
   4  14   1     1255.99     1149.12     77.14 o
   5  14   1      683.74      642.11     70.47 o
   6  14   1     3802.10     4054.30    153.41 o
   7  14   1       32.03       37.87     35.56 o
   8  14   1     3622.11     3892.45    154.74 o
   9  14   1        0.53       36.25     38.32 o
  10  14   1     3163.55     3574.76    154.06 o
  -9  15   1      740.22      955.91     96.67 o
  -8  15   1     3198.05     3504.16    149.88 o
  -7  15   1       37.35      -27.67     33.72 o
  -6  15   1     2206.96     2351.38    116.34 o
  -5  15   1     1955.40     2056.06    108.27 o
  -4  15   1     5378.20     5465.74    180.40 o
  -3  15   1       88.55        7.80     51.19 o
  -2  15   1     8222.17     7895.53    199.45 o
  -1  15   1       21.06      -42.55     21.28 o
   0  15   1     6145.37     5675.33    138.68 o
   1  15   1       25.11      -45.40     22.70 o
   2  15   1     3889.09     3596.31    117.84 o
   3  15   1      502.50      326.74     57.69 o
   4  15   1     3186.57     3451.60    136.50 o
   5  15   1     2371.51     2457.16    116.24 o
   6  15   1      941.71      984.26    111.90 o
   7  15   1      578.97      448.13     77.32 o
   8  15   1     1120.73     1271.47     95.92 o
   9  15   1      946.99      960.82     89.81 o
  -8  16   1       98.40       70.07     42.24 o
  -7  16   1     5475.55     6298.21    213.61 o
  -6  16   1        4.95       37.90     96.66 o
  -5  16   1     7579.07     7688.66    236.72 o
  -4  16   1       28.29      -32.21     79.20 o
  -3  16   1     7190.34     6920.27    214.85 o
  -2  16   1        0.96      -88.53     45.95 o
  -1  16   1     7860.15     7702.19    177.85 o
   0  16   1       24.35      -45.09     22.54 o
   1  16   1     8383.67     7689.24    198.99 o
   2  16   1       76.02      -10.36     35.54 o
   3  16   1    10904.66    10987.19    264.99 o
   4  16   1       29.48      -24.62     33.76 o
   5  16   1     7143.70     7373.20    230.35 o
   6  16   1      266.47      235.23     45.84 o
   7  16   1     1662.35     2033.74    113.92 o
   8  16   1      323.54      218.69     47.25 o
  -7  17   1     1067.84     1156.84     97.37 o
  -6  17   1     3196.51     3347.95    147.20 o
  -5  17   1     1309.53     1550.06    101.82 o
  -4  17   1     1153.17     1133.92     87.25 o
  -3  17   1      241.83      109.73     38.87 o
  -2  17   1     1694.49     1528.72     81.61 o
  -1  17   1      744.36      560.62     58.70 o
   0  17   1     3145.61     3193.07    113.62 o
   1  17   1      988.85      904.19     67.53 o
   2  17   1     3072.43     3087.52    112.98 o
   3  17   1     2343.89     2230.15    111.54 o
   4  17   1     1569.24     1587.04     99.19 o
   5  17   1     4162.12     4481.83    169.50 o
   6  17   1     2182.62     2371.93    123.46 o
   7  17   1     2138.86     2513.10    128.71 o
  -6  18   1      857.87      841.48     97.43 o
  -5  18   1      329.00      228.62     47.55 o
  -4  18   1      377.84      201.52     45.23 o
  -3  18   1     1191.68     1301.89     93.00 o
  -2  18   1      111.28       47.58     29.39 o
  -1  18   1      460.31      275.61     45.31 o
   0  18   1      381.42      226.78     42.05 o
   1  18   1      222.57      136.51     31.67 o
   2  18   1     1868.66     1792.33     88.04 o
   3  18   1      808.88      720.74     77.41 o
   4  18   1     2148.77     2091.87    114.28 o
   5  18   1      148.06       54.46     39.96 o
  -3  19   1       20.81       53.64     43.57 o
  -2  19   1     6039.01     6092.09    263.59 o
  -1  19   1       78.44       38.18     62.52 o
   0  19   1     3408.86     3391.05    148.42 o
   1  19   1      209.20       90.48     56.15 o
   2  19   1     4670.26     4752.62    176.66 o
   3  19   1      264.36      160.52     43.24 o
 -14   0   2      312.94      261.99     77.38 o
 -12   0   2     5662.68     5450.26    413.55 o
 -10   0   2      425.41      147.79     61.95 o
  -8   0   2    18161.18    17490.09    394.73 o
  -6   0   2    38529.65    37135.17    802.73 o
  -4   0   2    33960.91    35078.74   1302.70 o
  -2   0   2    11887.58    12823.03    390.38 o
   0   0   2    84383.35   101723.91   5163.82 o
   2   0   2    19317.22    21006.61    816.98 o
   4   0   2    18615.46    17209.74    404.15 o
   6   0   2    19428.26    17911.95    400.06 o
   8   0   2     1220.57     1193.42     60.09 o
  10   0   2        2.94      -63.04     72.01 o
  12   0   2      140.95       98.73     60.32 o
  14   0   2      106.61       69.12     65.79 o
 -15   1   2      307.26      270.02     59.03 o
 -14   1   2     2026.95     2114.21    114.52 o
 -13   1   2      534.13      632.77     76.62 o
 -12   1   2     3504.12     3616.38    121.08 o
 -11   1   2     3274.73     2985.27    132.85 o
 -10   1   2     2606.91     2672.28     81.85 o
  -9   1   2     4148.52     4145.00    114.65 o
  -8   1   2      589.39      450.81     35.35 o
  -7   1   2     5466.63     4814.19     98.20 o
  -6   1   2     1662.50     1943.35     59.83 o
  -5   1   2    35540.88    36568.26    600.40 o
  -4   1   2     1679.91     1400.77     35.67 o
  -3   1   2     6261.65     6078.09    163.54 o
  -2   1   2     7077.39     7582.41    169.47 o
  -1   1   2    10121.86    10519.00    227.19 o
   0   1   2     5139.14     5844.36     97.58 o
   1   1   2    16580.23    18928.36    613.26 o
   2   1   2    37101.81    41265.77   1138.41 o
   3   1   2     3784.89     3759.56     91.96 o
   4   1   2    11126.46    10974.07    175.36 o
   5   1   2     3139.19     3027.43     60.04 o
   6   1   2    12671.14    12343.70    200.62 o
   7   1   2     1897.08     1749.48     45.36 o
   8   1   2    15600.29    15357.59    260.73 o
   9   1   2      208.95      106.89     17.97 o
  10   1   2     4409.79     4010.39    124.31 o
  11   1   2      156.94      217.06     45.22 o
  12   1   2     3174.58     3019.92    125.18 o
  13   1   2        3.05      -73.58     36.79 o
  14   1   2     1684.82     1650.33    100.68 o
 -14   2   2       14.27       69.24     47.58 o
 -13   2   2     2907.43     2932.45    129.62 o
 -12   2   2      378.41      288.38     47.13 o
 -11   2   2     6184.80     5994.60    163.60 o
 -10   2   2     1441.23     1573.96     71.64 o
  -9   2   2     3318.72     3117.90     77.12 o
  -8   2   2      674.94      591.38     46.24 o
  -7   2   2     5770.00     5687.50    112.40 o
  -6   2   2       85.27       58.98     12.85 o
  -5   2   2     1162.17     1259.11     37.00 o
  -4   2   2       19.34       -9.34      6.59 o
  -3   2   2      913.99     1044.64     28.07 o
  -2   2   2    10682.87    11160.97    174.65 o
  -1   2   2    11841.03    13533.31    302.01 o
   0   2   2     9267.71    10208.74    190.92 o
   1   2   2     7844.21     8924.43    245.54 o
   2   2   2      248.32      215.69     16.70 o
   3   2   2     9959.27    11489.32    195.95 o
   4   2   2     1085.88     1012.84     31.24 o
   5   2   2    15577.57    15028.04    238.47 o
   6   2   2     1074.79      991.26     34.62 o
   7   2   2    11493.28    10664.93    177.53 o
   8   2   2     1237.13     1284.09     46.20 o
   9   2   2     7915.89     7545.83    163.22 o
  10   2   2      434.00      491.37     57.39 o
  11   2   2    11254.65    10763.85    253.77 o
  12   2   2      215.59      311.12     51.35 o
  13   2   2     2852.78     2529.92    118.13 o
  14   2   2       35.98       15.11     42.66 o
 -14   3   2     1705.80     1782.62    105.87 o
 -13   3   2     1560.62     1833.37    129.85 o
 -12   3   2     1924.44     1818.48     84.87 o
 -11   3   2     1768.05     1755.64     83.32 o
 -10   3   2     3120.47     2943.13    102.54 o
  -9   3   2     5270.24     5181.03    111.55 o
  -8   3   2     3247.21     2960.35     73.05 o
  -7   3   2     9505.60     9395.97    172.20 o
  -6   3   2     1089.62      907.41     36.93 o
  -5   3   2    14052.34    14651.68    251.56 o
  -4   3   2     2022.18     2345.22     52.06 o
  -3   3   2    16987.24    17883.15    276.08 o
  -2   3   2      337.67      290.05     14.16 o
  -1   3   2    17545.00    20356.42    391.17 o
   0   3   2    19946.59    21521.68    510.71 o
   1   3   2    55933.34    64974.81   1172.47 o
   2   3   2       67.11       24.94     17.14 o
   3   3   2    30282.43    32191.64    527.33 o
   4   3   2     4756.83     4892.88     94.38 o
   5   3   2     2970.95     2699.64     68.96 o
   6   3   2     3753.42     3581.02     70.59 o
   7   3   2     4343.94     4380.31     92.30 o
   8   3   2     1381.04     1185.18     57.11 o
   9   3   2      636.78      546.61     41.00 o
  10   3   2     3682.22     3130.25    103.96 o
  11   3   2      249.37      165.70     40.73 o
  12   3   2     4475.91     4367.74    156.70 o
  13   3   2        4.89      -13.25     38.79 o
  14   3   2      811.86      725.28     79.31 o
 -14   4   2      764.08      744.14     80.71 o
 -13   4   2      211.32      121.58     38.26 o
 -12   4   2     2219.07     2202.85    106.68 o
 -11   4   2       59.79      -12.44     44.79 o
 -10   4   2     7960.65     7846.44    196.53 o
  -9   4   2       47.84       17.60     22.15 o
  -8   4   2    11903.79    11671.24    212.70 o
  -7   4   2     1123.24     1013.48     40.02 o
  -6   4   2    21519.55    20305.79    345.30 o
  -5   4   2     1550.06     1709.15     46.59 o
  -4   4   2    47893.92    51946.64    846.23 o
  -3   4   2        1.53       -6.18     10.83 o
  -2   4   2    19061.36    19823.11    384.38 o
  -1   4   2     6902.10     6959.02    162.56 o
   0   4   2    23698.91    24691.87    448.19 o
   1   4   2    14257.74    15212.61    272.88 o
   2   4   2    28619.29    31467.80    609.43 o
   3   4   2      657.46      525.50     23.87 o
   4   4   2    29819.78    30191.58    565.44 o
   5   4   2       11.12       13.51     10.68 o
   6   4   2     6058.50     6031.74    133.08 o
   7   4   2      575.91      539.76     30.24 o
   8   4   2     1838.86     1913.88     64.11 o
   9   4   2      937.58      786.19     49.15 o
  10   4   2       10.42      -26.70     18.67 o
  11   4   2      303.96      190.05     66.23 o
  12   4   2       25.59       -3.02     42.33 o
  13   4   2        1.14      -74.62     37.31 o
  14   4   2      252.07      192.93     53.32 o
 -14   5   2     2728.82     2844.61    116.04 o
 -13   5   2      610.71      786.09    113.85 o
 -12   5   2     1819.30     1944.38     90.52 o
 -11   5   2     5007.35     4699.35    142.60 o
 -10   5   2     4733.31     4653.86    122.03 o
  -9   5   2     5474.48     5224.34    128.09 o
  -8   5   2     2036.35     2067.80     60.48 o
  -7   5   2     9222.71     9562.35    177.74 o
  -6   5   2     1234.36     1185.91     53.61 o
  -5   5   2    23988.34    24334.34    408.91 o
  -4   5   2     4847.06     4856.53     95.21 o
  -3   5   2    18772.43    18954.06    294.69 o
  -2   5   2      137.72      113.97     16.42 o
  -1   5   2     3088.76     2586.61     66.78 o
   0   5   2       97.65       82.41      9.65 o
   1   5   2     6277.69     6640.49    174.46 o
   2   5   2    13212.31    14440.87    227.00 o
   3   5   2     4534.48     4491.87     88.00 o
   4   5   2    10180.91    10533.16    236.27 o
   5   5   2    15168.98    16179.65    305.24 o
   6   5   2    11542.29    11488.12    226.72 o
   7   5   2      728.52      525.90     38.08 o
   8   5   2     8292.86     8020.92    171.97 o
   9   5   2       36.62       35.57     20.26 o
  10   5   2     4994.32     4896.61    139.46 o
  11   5   2      219.15      118.11     33.60 o
  12   5   2     3434.76     3371.65    117.12 o
  13   5   2       98.36       99.26     46.60 o
  14   5   2     2300.30     2510.83    125.22 o
 -14   6   2       58.70       65.34     43.81 o
 -13   6   2     2998.81     2967.97    114.12 o
 -12   6   2       92.27       92.64     51.59 o
 -11   6   2     3473.56     3323.97    115.76 o
 -10   6   2        0.87       -2.80     24.00 o
  -9   6   2     3204.84     3096.58     92.67 o
  -8   6   2      315.67      297.09     29.62 o
  -7   6   2     1179.35     1187.36     65.54 o
  -6   6   2     1005.54     1077.99     44.49 o
  -5   6   2     2640.98     2956.97     61.49 o
  -4   6   2     2599.12     2736.15     83.28 o
  -3   6   2        2.23       19.38      8.57 o
  -2   6   2     3165.73     3473.96     65.58 o
  -1   6   2     5740.07     6223.75    166.47 o
   0   6   2      378.24      424.85     23.35 o
   1   6   2    10291.77    10957.45    189.70 o
   2   6   2      128.39       72.52      9.93 o
   3   6   2     7456.89     7943.54    186.84 o
   4   6   2        8.13       -2.60     13.24 o
   5   6   2    16543.45    16012.34    323.94 o
   6   6   2       75.39       50.45     13.48 o
   7   6   2     7438.86     7188.60    156.30 o
   8   6   2      787.19      772.13     47.92 o
   9   6   2     9689.58     9380.14    217.00 o
  10   6   2       66.21       31.03     24.02 o
  11   6   2     6899.34     7158.88    169.31 o
  12   6   2       83.72      114.12     36.99 o
  13   6   2     5730.39     5932.67    225.50 o
  14   6   2       85.57       89.32     49.50 o
 -14   7   2      635.87      612.26     66.09 o
 -13   7   2      309.54      249.43     43.40 o
 -12   7   2      447.11      343.76     45.64 o
 -11   7   2     3302.13     3296.75    116.28 o
 -10   7   2     1979.73     1951.94     76.83 o
  -9   7   2     7091.62     7274.23    169.66 o
  -8   7   2      597.35      691.18     53.47 o
  -7   7   2    13228.47    13373.09    241.18 o
  -6   7   2        3.18       10.02     15.96 o
  -5   7   2    12892.84    13129.00    302.93 o
  -4   7   2       59.33       17.73     17.02 o
  -3   7   2    21732.85    23495.07    449.96 o
  -2   7   2     7908.27     8254.25    138.35 o
  -1   7   2     6111.66     5816.74    110.05 o
   0   7   2     3402.50     3591.02     82.65 o
   1   7   2     8036.99     8353.80    150.65 o
   2   7   2     2183.04     1992.86     45.53 o
   3   7   2    25363.14    29498.30    454.92 o
   4   7   2    14448.41    16590.35    285.73 o
   5   7   2    11045.62    10560.04    192.66 o
   6   7   2     5983.22     5906.27    132.99 o
   7   7   2     1188.19     1157.65     52.59 o
   8   7   2     6645.76     6230.30    145.17 o
   9   7   2      858.98      752.93     53.16 o
  10   7   2     7850.65     7582.02    182.98 o
  11   7   2       11.11       11.89     25.09 o
  12   7   2     1951.53     1900.92    115.23 o
  13   7   2       59.25       40.48     37.31 o
 -13   8   2       41.18       25.97     35.23 o
 -12   8   2      782.29      727.24     65.45 o
 -11   8   2       65.25       26.12     26.93 o
 -10   8   2     3722.56     3679.26    108.70 o
  -9   8   2        1.30      -16.47     30.03 o
  -8   8   2     5923.87     5751.37    139.38 o
  -7   8   2     2671.67     2787.51     98.40 o
  -6   8   2    14778.54    14996.29    266.70 o
  -5   8   2      585.81      693.25     57.52 o
  -4   8   2    15565.04    16632.88    317.61 o
  -3   8   2      205.68      193.19     20.03 o
  -2   8   2    24972.96    26192.95    496.50 o
  -1   8   2      564.17      696.46     37.60 o
   0   8   2    30473.90    30206.86    499.29 o
   1   8   2       31.23      -18.74     13.38 o
   2   8   2    31820.66    33398.85    559.83 o
   3   8   2     1071.04     1134.11     35.70 o
   4   8   2    13041.79    13893.89    245.89 o
   5   8   2      657.64      662.73     40.22 o
   6   8   2     8815.51     9193.14    191.99 o
   7   8   2      129.12       92.38     22.68 o
   8   8   2     3070.86     2934.56     89.50 o
   9   8   2       57.39      -10.89     23.10 o
  10   8   2      171.52      108.43     27.95 o
  11   8   2       36.48      -14.44     26.00 o
  12   8   2      430.94      292.36     45.06 o
  13   8   2       21.10      -44.13     34.78 o
 -13   9   2     1224.46     1264.41     97.30 o
 -12   9   2     1536.84     1679.11     89.90 o
 -11   9   2      907.34      887.01     84.52 o
 -10   9   2     2903.79     3046.09     99.38 o
  -9   9   2     1713.33     1706.90     72.70 o
  -8   9   2     2283.86     2244.54     79.57 o
  -7   9   2    10648.26    10406.33    219.07 o
  -6   9   2     3692.12     3687.14     92.33 o
  -5   9   2     6491.05     7126.73    129.33 o
  -4   9   2       10.95        1.78     12.74 o
  -3   9   2    13222.38    13650.88    222.98 o
  -2   9   2      244.86      190.84     34.73 o
  -1   9   2     7557.32     7558.41    142.21 o
   0   9   2     1195.96     1102.33     40.86 o
   1   9   2    11534.80    11655.46    207.89 o
   2   9   2     2776.64     2892.81     68.68 o
   3   9   2     1681.87     1685.03     44.56 o
   4   9   2     5250.80     5679.94    116.27 o
   5   9   2     3610.80     3606.03     84.91 o
   6   9   2     7600.19     7598.62    165.84 o
   7   9   2     4833.95     4561.39    116.91 o
   8   9   2     6127.97     6042.51    145.91 o
   9   9   2      282.39      180.56     31.35 o
  10   9   2     6537.13     6634.38    161.86 o
  11   9   2       15.91       -6.31     27.33 o
  12   9   2     2839.54     2864.93    130.45 o
  13   9   2       14.59      -53.61     39.89 o
 -12  10   2        1.32       30.37     48.68 o
 -11  10   2     4381.71     4640.18    133.69 o
 -10  10   2        0.26      -10.62     45.41 o
  -9  10   2     3140.49     3298.03    103.46 o
  -8  10   2      143.85      104.82     43.49 o
  -7  10   2     1477.17     1381.42     64.20 o
  -6  10   2      939.01      888.93     57.95 o
  -5  10   2      867.67      955.92     41.85 o
  -4  10   2        1.60      -10.48     12.07 o
  -3  10   2      155.98      121.04     14.05 o
  -2  10   2        4.34      -10.28     10.20 o
  -1  10   2       18.79       16.76     10.90 o
   0  10   2      696.05      610.16     37.04 o
   1  10   2     1540.09     1574.02     48.43 o
   2  10   2        0.80      -19.92     10.51 o
   3  10   2     4481.74     4346.09     94.38 o
   4  10   2     1725.76     1755.88     62.64 o
   5  10   2     6821.48     7000.35    155.70 o
   6  10   2        2.76      -30.65     20.02 o
   7  10   2     7667.15     8057.36    201.48 o
   8  10   2       45.10      -11.47     27.52 o
   9  10   2     7945.94     8092.20    208.24 o
  10  10   2      352.07      292.12     40.09 o
  11  10   2     6439.16     6646.04    186.92 o
  12  10   2       22.79       15.70     32.21 o
 -12  11   2      900.58      906.94    106.56 o
 -11  11   2     1795.83     1924.72     86.45 o
 -10  11   2     2984.16     3234.30    106.92 o
  -9  11   2     2015.19     2257.90     87.28 o
  -8  11   2     2588.87     2929.42     98.30 o
  -7  11   2    10224.91    10811.37    258.08 o
  -6  11   2      862.10      933.72     63.61 o
  -5  11   2     9903.51    10228.02    239.36 o
  -4  11   2      737.73      429.80     56.50 o
  -3  11   2     8465.20     8763.73    167.21 o
  -2  11   2       31.13      -31.76     15.88 o
  -1  11   2    15638.48    15493.63    272.86 o
   0  11   2       43.89       16.99     20.30 o
   1  11   2     8949.89     9071.73    170.87 o
   2  11   2      183.95       88.56     15.98 o
   3  11   2     6272.04     6524.72    146.21 o
   4  11   2     1280.74     1147.52     55.91 o
   5  11   2     4081.56     4391.57    129.90 o
   6  11   2     5765.00     5936.39    162.98 o
   7  11   2     2196.49     2332.03     95.53 o
   8  11   2     3938.92     3827.40    126.24 o
   9  11   2      844.79      884.66     69.22 o
  10  11   2     1617.80     1493.66     83.11 o
  11  11   2       13.60      -33.97     29.45 o
  12  11   2      947.46      961.19     82.86 o
 -11  12   2       40.20       69.46     55.01 o
 -10  12   2     2447.17     2687.08    197.23 o
  -9  12   2      320.80      216.86     57.58 o
  -8  12   2     3828.89     4018.62    151.82 o
  -7  12   2       38.19       -4.43     54.16 o
  -6  12   2    10242.31    10552.10    288.11 o
  -5  12   2      587.16      387.35    180.47 o
  -4  12   2     8402.30     8722.83    199.07 o
  -3  12   2      878.68      749.33     48.66 o
  -2  12   2    20484.37    20308.50    351.99 o
  -1  12   2        8.25      -40.77     29.74 o
   0  12   2    21332.50    20652.16    357.46 o
   1  12   2      393.50      345.02     47.42 o
   2  12   2    13668.78    13574.93    246.50 o
   3  12   2     2661.24     2698.27     83.86 o
   4  12   2     4854.39     5011.44    143.50 o
   5  12   2       41.74      -21.93     24.98 o
   6  12   2     5825.35     6192.21    169.13 o
   7  12   2     1499.01     1666.79     84.63 o
   8  12   2      818.00      939.22     71.04 o
   9  12   2        1.56      -30.07     28.68 o
  10  12   2      196.13      138.22     43.96 o
  11  12   2        9.35        6.86     31.82 o
 -11  13   2     1346.17     1588.34    108.16 o
 -10  13   2     1295.94     1498.50    102.17 o
  -9  13   2     1783.65     1935.04    109.76 o
  -8  13   2     2869.51     2977.72    131.37 o
  -7  13   2     1785.93     1858.67    128.79 o
  -6  13   2      378.82      220.61     45.45 o
  -5  13   2     3448.72     3415.57    131.77 o
  -4  13   2      448.52      378.60     50.34 o
  -3  13   2     6062.43     5901.95    137.42 o
  -2  13   2      243.50       99.12     33.15 o
  -1  13   2     3120.74     2731.96     81.73 o
   0  13   2     2727.89     2436.68     78.03 o
   1  13   2     6689.99     6340.69    144.95 o
   2  13   2     1148.31     1088.88     62.58 o
   3  13   2     5228.21     5281.01    144.69 o
   4  13   2     1159.15     1064.15     62.76 o
   5  13   2     2836.44     3035.63    124.89 o
   6  13   2     7143.41     7449.98    224.30 o
   7  13   2     2201.82     2470.60    110.89 o
   8  13   2     5973.53     6896.19    192.71 o
   9  13   2      565.55      677.14     70.27 o
  10  13   2     2319.96     2570.19    125.75 o
  11  13   2      350.03      417.72     60.58 o
 -10  14   2       15.39        5.98     47.20 o
  -9  14   2     1895.07     2036.82    117.94 o
  -8  14   2      543.05      756.58     80.23 o
  -7  14   2      607.49      588.88     71.43 o
  -6  14   2       41.56      -25.85     30.65 o
  -5  14   2      905.62      871.96     73.63 o
  -4  14   2       17.32      -10.17     38.83 o
  -3  14   2      504.46      355.09     70.63 o
  -2  14   2       82.15       25.32     17.57 o
  -1  14   2        7.70      -30.21     15.38 o
   0  14   2      287.40      239.69     26.85 o
   1  14   2     1592.17     1511.19     61.36 o
   2  14   2      119.63       17.22     21.86 o
   3  14   2      816.06      776.36     56.13 o
   4  14   2      370.63      195.80     38.11 o
   5  14   2     5307.75     5659.88    185.95 o
   6  14   2       89.94       46.51     36.36 o
   7  14   2     3778.38     4103.54    157.42 o
   8  14   2       18.11        9.64     39.81 o
   9  14   2     5409.38     5885.49    203.90 o
  10  14   2       65.04      102.45     42.12 o
  -9  15   2     3010.37     3720.88    158.83 o
  -8  15   2      167.28      192.87    145.23 o
  -7  15   2     2752.97     2917.04    132.49 o
  -6  15   2      672.99      656.46     80.13 o
  -5  15   2     5255.29     5809.03    191.27 o
  -4  15   2        7.51      -32.49     35.84 o
  -3  15   2    10793.64    10520.86    250.94 o
  -2  15   2      311.46      153.42     55.54 o
  -1  15   2     4009.55     3758.77    105.26 o
   0  15   2      338.97      181.64     27.21 o
   1  15   2     4420.95     4067.19    125.13 o
   2  15   2     2072.60     1883.24     84.67 o
   3  15   2     3319.98     3193.11    111.22 o
   4  15   2     3078.00     3107.16    129.69 o
   5  15   2      634.32      621.65     70.06 o
   6  15   2     3553.17     3693.48    149.18 o
   7  15   2      374.05      349.60     53.45 o
   8  15   2     1247.56     1330.33     97.30 o
   9  15   2      613.25      636.67     78.10 o
  -8  16   2     4003.66     4581.21    178.43 o
  -7  16   2        9.09       42.05     66.32 o
  -6  16   2     8006.59     8594.68    260.87 o
  -5  16   2      170.78      344.61     93.09 o
  -4  16   2     5498.86     5557.62    186.90 o
  -3  16   2        0.04      -64.58     32.29 o
  -2  16   2     9388.74     9161.44    228.16 o
  -1  16   2       11.06      -44.48     22.24 o
   0  16   2     3494.13     3296.02    113.43 o
   1  16   2      152.05        1.66     33.05 o
   2  16   2     5849.43     5505.70    158.03 o
   3  16   2      525.15      452.84     88.73 o
   4  16   2     4913.07     5214.32    179.30 o
   5  16   2       54.56       21.41     34.98 o
   6  16   2     1307.36     1299.78     93.14 o
   7  16   2       14.38        6.93     63.52 o
   8  16   2       14.78      -29.15     34.15 o
  -7  17   2     1451.27     1491.55    105.22 o
  -6  17   2      328.06      692.97    138.37 o
  -5  17   2     2213.48     2162.44    116.74 o
  -4  17   2       96.99      -17.89     33.89 o
  -3  17   2      627.87      480.29     63.61 o
  -2  17   2      650.16      351.80     42.96 o
  -1  17   2     2274.34     2192.29     93.67 o
   0  17   2     1374.78     1369.34     75.97 o
   1  17   2     1445.89     1221.99     73.37 o
   2  17   2     2647.09     2543.66    101.96 o
   3  17   2      763.93      664.79     72.89 o
   4  17   2     3599.97     3882.43    152.66 o
   5  17   2     1049.39     1188.78     92.49 o
   6  17   2     2356.90     2429.54    124.72 o
   7  17   2      550.22      470.37     84.36 o
  -5  18   2      117.38       12.44     39.57 o
  -4  18   2      127.45       68.38     37.49 o
  -3  18   2      142.17       88.14     38.11 o
  -2  18   2      658.29      541.78     67.34 o
  -1  18   2      575.40      439.30     63.90 o
   0  18   2       12.73      -13.29     22.52 o
   1  18   2     2028.24     2035.10    117.67 o
   2  18   2      661.56      610.12     59.58 o
   3  18   2     1850.30     1812.36    104.47 o
   4  18   2      372.66      299.66     49.78 o
   5  18   2     2142.93     2220.79    120.74 o
  -3  19   2     5363.45     5688.12    199.06 o
  -2  19   2       70.13       52.80     55.50 o
  -1  19   2     5410.51     5680.73    198.55 o
   0  19   2       51.97        8.66     38.12 o
   1  19   2     4246.27     4265.31    144.06 o
   2  19   2      467.22      328.85     67.22 o
   3  19   2     3614.74     3975.72    159.76 o
 -13   0   3     2515.74     2431.61    350.47 o
 -11   0   3     7301.81     7201.85    232.53 o
  -9   0   3     1939.07     2126.86     94.99 o
  -7   0   3    21213.21    19519.96    435.13 o
  -5   0   3    28910.17    27917.24    761.95 o
  -3   0   3     4708.83     4914.30    213.37 o
  -1   0   3    11931.22    12782.90    314.94 o
   1   0   3     5189.89     5564.74    223.02 o
   3   0   3      248.22      120.53     20.65 o
   5   0   3     3614.94     3165.74     90.06 o
   7   0   3     2671.44     2378.12     79.58 o
   9   0   3        6.07      -27.62     36.93 o
  11   0   3        4.73       -4.50     52.56 o
  13   0   3      727.69      667.62    102.67 o
 -14   1   3      200.27      181.38     58.10 o
 -13   1   3     2135.99     2138.61    109.87 o
 -12   1   3     1288.29     1233.19     74.26 o
 -11   1   3     1590.44     1614.82     67.71 o
 -10   1   3     1955.62     1923.75     67.94 o
  -9   1   3      548.75      457.52     35.55 o
  -8   1   3     3338.91     3079.98     72.63 o
  -7   1   3        5.60       25.93     11.53 o
  -6   1   3     8625.32     8477.11    141.88 o
  -5   1   3     3640.22     4111.62     75.04 o
  -4   1   3    13739.73    12470.52    234.02 o
  -3   1   3     2741.84     2335.23     44.91 o
  -2   1   3    20943.78    21983.22    333.60 o
  -1   1   3      495.26      578.05     34.93 o
   0   1   3    32716.22    38757.59    618.62 o
   1   1   3    21418.13    23345.49    624.53 o
   2   1   3     7808.94     7396.76    233.15 o
   3   1   3    24348.82    25193.24    594.32 o
   4   1   3     1600.83     1587.87     38.09 o
   5   1   3      771.15      677.98     26.89 o
   6   1   3     2115.59     2176.82     51.45 o
   7   1   3    16857.55    16517.66    264.90 o
   8   1   3       12.99       21.04     12.44 o
   9   1   3     8304.33     7756.91    166.27 o
  10   1   3      283.65      323.11     55.72 o
  11   1   3     5883.39     5594.54    180.16 o
  12   1   3       40.83       30.47     39.65 o
  13   1   3     1332.33     1205.49     86.12 o
  14   1   3      286.86      212.41     53.88 o
 -14   2   3     1964.65     2160.35    114.73 o
 -13   2   3      505.05      577.46     59.59 o
 -12   2   3      651.38      688.92     61.55 o
 -11   2   3      307.27      227.18     55.38 o
 -10   2   3     5606.10     5520.55    131.32 o
  -9   2   3       20.13      -10.42     15.12 o
  -8   2   3     1369.32     1096.79     41.55 o
  -7   2   3     1265.16     1284.02     42.49 o
  -6   2   3      743.31      667.54     29.26 o
  -5   2   3      434.56      433.24     28.73 o
  -4   2   3     1563.68     1537.91     34.92 o
  -3   2   3     6814.81     6974.23    114.00 o
  -2   2   3     2636.04     3119.04     69.70 o
  -1   2   3       89.50      153.46     41.37 o
   0   2   3    57037.23    62946.60   1031.21 o
   1   2   3       35.56       25.63      5.94 o
   2   2   3     1195.71     1356.03     50.11 o
   3   2   3     3390.51     3344.41     96.89 o
   4   2   3    17501.13    17288.30    347.90 o
   5   2   3      219.09      266.60     20.03 o
   6   2   3    23064.31    22818.88    356.83 o
   7   2   3       20.91        6.31     11.21 o
   8   2   3    10392.20     9747.95    181.09 o
   9   2   3      140.46       88.50     20.86 o
  10   2   3    10998.61    10580.62    246.20 o
  11   2   3       44.58       46.09     38.07 o
  12   2   3     4239.89     3860.55    145.81 o
  13   2   3       11.16       -6.79     39.06 o
  14   2   3     2998.11     2877.88    132.15 o
 -14   3   3     1219.03     1329.48     95.27 o
 -13   3   3     2128.56     2409.71    100.41 o
 -12   3   3     1563.70     1561.18     79.45 o
 -11   3   3     1274.27     1214.56     71.14 o
 -10   3   3     4915.19     4720.22    118.36 o
  -9   3   3      208.64      162.73     34.30 o
  -8   3   3     8763.97     8438.16    160.78 o
  -7   3   3      315.31      303.32     26.73 o
  -6   3   3    10305.96    10631.90    190.13 o
  -5   3   3     7231.39     7496.03    137.98 o
  -4   3   3    37034.98    38043.27    579.44 o
  -3   3   3      860.77      843.22     24.11 o
  -2   3   3    14949.14    15025.12    259.61 o
  -1   3   3     8355.65     8285.37    171.82 o
   0   3   3    43895.71    49186.29    802.04 o
   1   3   3     3807.06     3913.15     83.89 o
   2   3   3    12535.94    12839.35    331.22 o
   3   3   3      453.77      632.98     26.12 o
   4   3   3    13457.53    14116.42    242.75 o
   5   3   3     6188.85     6088.04    117.39 o
   6   3   3     5334.80     5623.64    111.92 o
   7   3   3     2211.94     1738.97     51.98 o
   8   3   3     1301.81     1200.60     51.62 o
   9   3   3     2660.27     2315.35     74.36 o
  10   3   3       45.71       35.63     26.81 o
  11   3   3     7286.53     7102.04    184.78 o
  12   3   3       15.47       -9.91     39.65 o
  13   3   3     1794.60     1622.81     97.52 o
  14   3   3      453.98      337.44     58.51 o
 -14   4   3       65.90       66.72     36.41 o
 -13   4   3     2764.55     2710.60    108.22 o
 -12   4   3        3.15      -13.95     36.86 o
 -11   4   3    14804.20    14102.46    321.88 o
 -10   4   3      648.26      674.67     85.55 o
  -9   4   3    14164.37    14098.09    254.51 o
  -8   4   3       50.31       30.48     16.66 o
  -7   4   3    23019.39    22501.26    383.64 o
  -6   4   3       67.07       17.43     10.91 o
  -5   4   3    34835.43    36900.93    610.14 o
  -4   4   3       36.30       11.62     14.93 o
  -3   4   3    36730.92    40124.25    671.92 o
  -2   4   3        0.78      -11.34      5.67 o
  -1   4   3     7816.95     8432.53    208.69 o
   0   4   3     6811.09     6976.03    140.14 o
   1   4   3    21708.68    23568.69    488.83 o
   2   4   3     1151.16     1191.91     29.37 o
   3   4   3    18444.45    19300.38    450.54 o
   4   4   3     1143.23     1203.51     38.71 o
   5   4   3     6115.11     6039.69    117.48 o
   6   4   3       75.23       20.90     13.98 o
   7   4   3     4890.68     4651.08    110.45 o
   8   4   3     1830.19     1728.33     62.37 o
   9   4   3      223.16      146.76     25.75 o
  10   4   3      164.01       59.99     24.63 o
  11   4   3      266.26      222.48     42.05 o
  12   4   3       24.17      -46.69     37.85 o
  13   4   3      125.20       34.97     44.01 o
  14   4   3      273.13      190.96     53.77 o
 -14   5   3      886.54     1016.18     77.58 o
 -13   5   3     2653.63     2616.24    108.32 o
 -12   5   3     3127.65     3046.77    113.62 o
 -11   5   3     2351.32     2445.67    100.01 o
 -10   5   3     3948.68     3782.93    128.28 o
  -9   5   3     1679.61     1614.37     65.54 o
  -8   5   3     9409.32     9203.81    175.27 o
  -7   5   3      582.61      561.85     32.79 o
  -6   5   3    16852.01    16740.79    290.55 o
  -5   5   3     3361.57     3637.85     78.48 o
  -4   5   3     9255.35     8524.30    193.75 o
  -3   5   3        9.12       19.80      7.22 o
  -2   5   3    17618.01    17813.20    382.29 o
  -1   5   3    16327.14    17605.11    331.02 o
   0   5   3     9237.68     9405.63    163.74 o
   1   5   3      728.65      802.76     27.78 o
   2   5   3    14819.15    15941.79    295.45 o
   3   5   3     6419.76     6737.09    136.41 o
   4   5   3      983.41     1040.61     37.16 o
   5   5   3     9477.08     9438.56    172.85 o
   6   5   3     2787.53     2601.16     73.83 o
   7   5   3     4800.74     4651.01    111.77 o
   8   5   3      147.07       66.10     20.40 o
   9   5   3     6744.59     6305.24    146.56 o
  10   5   3       17.36      -11.15     21.69 o
  11   5   3     4667.21     4581.88    165.92 o
  12   5   3       20.25      -24.84     31.17 o
  13   5   3     2997.39     3053.75    134.89 o
  14   5   3      131.72       56.70     49.01 o
 -14   6   3     2061.55     2212.56    102.74 o
 -13   6   3        3.40        2.27     35.43 o
 -12   6   3     1676.48     1648.28     85.07 o
 -11   6   3        1.84      -16.13     34.18 o
 -10   6   3     1798.85     1641.16     70.31 o
  -9   6   3       11.32      -25.18     19.45 o
  -8   6   3     1597.45     1539.34     54.85 o
  -7   6   3       52.10       12.54     12.59 o
  -6   6   3      432.44      423.31     28.14 o
  -5   6   3        4.43      -11.15      7.42 o
  -4   6   3       39.26       21.43     11.96 o
  -3   6   3    11870.60    12978.91    274.19 o
  -2   6   3     7507.93     7735.63    196.69 o
  -1   6   3       20.73       28.41     10.00 o
   0   6   3    18628.39    21046.90    470.31 o
   1   6   3      892.31     1051.49     34.24 o
   2   6   3    11348.27    11247.08    261.38 o
   3   6   3      599.51      655.36     30.18 o
   4   6   3    20805.84    20648.00    351.17 o
   5   6   3       65.14       24.41     14.56 o
   6   6   3    11126.28    11006.29    221.49 o
   7   6   3       42.70       30.59     18.73 o
   8   6   3    11036.83    10395.09    292.82 o
   9   6   3       58.09       14.42     22.88 o
  10   6   3     6531.21     6368.52    152.95 o
  11   6   3      361.10      333.14     38.98 o
  12   6   3     7570.72     7566.08    201.76 o
  13   6   3       18.77       31.56     43.84 o
 -13   7   3      351.31      219.32     43.01 o
 -12   7   3      740.34      700.63     64.26 o
 -11   7   3     1242.01     1132.42     73.60 o
 -10   7   3     3130.37     3282.23    101.18 o
  -9   7   3     1368.16     1513.45     71.59 o
  -8   7   3     7005.89     7228.19    162.83 o
  -7   7   3        2.08       -4.57     22.47 o
  -6   7   3    13169.48    13594.03    243.10 o
  -5   7   3       99.14       96.50     11.51 o
  -4   7   3    11798.27    11249.44    212.81 o
  -3   7   3     1521.79     1393.14     44.67 o
  -2   7   3    15421.37    16522.21    261.59 o
  -1   7   3    10997.15    11988.43    210.80 o
   0   7   3    21059.00    22469.02    375.13 o
   1   7   3     1392.61     1172.33     38.76 o
   2   7   3    15642.83    16813.97    286.67 o
   3   7   3     6300.47     6546.62    115.41 o
   4   7   3    10864.82    11711.77    210.06 o
   5   7   3     8505.68     8655.40    163.08 o
   6   7   3     2438.23     2392.16     73.39 o
   7   7   3     3904.48     3734.75     99.23 o
   8   7   3      220.90      123.42     25.26 o
   9   7   3    10027.97     9530.82    206.74 o
  10   7   3      277.21      175.20     30.43 o
  11   7   3     4777.41     4592.35    132.22 o
  12   7   3       55.88       60.94     36.26 o
  13   7   3     1998.28     1933.03    103.80 o
 -13   8   3     1527.18     1478.27     86.59 o
 -12   8   3       83.31       24.29     33.30 o
 -11   8   3     2936.03     3096.89    101.81 o
 -10   8   3       76.53       43.81     34.58 o
  -9   8   3     7510.77     7507.22    173.61 o
  -8   8   3       76.57       30.99     23.33 o
  -7   8   3     8049.27     8133.74    177.54 o
  -6   8   3      821.31      924.97     42.35 o
  -5   8   3    15519.97    16172.98    293.01 o
  -4   8   3      455.95      422.67     26.47 o
  -3   8   3    20409.58    20802.20    328.31 o
  -2   8   3     1369.12     1373.52     66.44 o
  -1   8   3    20138.47    20194.95    341.47 o
   0   8   3        0.16       25.13     15.54 o
   1   8   3    15267.28    15226.56    263.09 o
   2   8   3      642.78      701.92     32.92 o
   3   8   3    11763.52    11886.63    195.64 o
   4   8   3      291.99      240.66     21.86 o
   5   8   3     3681.47     3686.75     85.17 o
   6   8   3        4.76       -3.36     13.72 o
   7   8   3     1383.31     1270.20     57.58 o
   8   8   3        1.16      -41.41     20.71 o
   9   8   3      268.50      177.01     37.35 o
  10   8   3      166.25      102.03     28.24 o
  11   8   3      145.47       83.35     29.65 o
  12   8   3      394.92      336.26     46.29 o
  13   8   3      363.04      245.51     46.62 o
 -13   9   3     2067.94     2289.50    107.45 o
 -12   9   3     1022.82     1042.74     76.63 o
 -11   9   3     2052.15     2212.16     88.45 o
 -10   9   3      599.59      554.56     59.29 o
  -9   9   3     1531.96     1477.65     68.81 o
  -8   9   3     2871.58     2932.18     92.05 o
  -7   9   3     4016.72     4132.25    109.93 o
  -6   9   3     3458.78     3645.47     86.63 o
  -5   9   3     1157.77     1173.20     44.57 o
  -4   9   3    14832.94    14917.22    243.72 o
  -3   9   3      113.07       98.87     17.06 o
  -2   9   3     8134.34     8622.14    160.23 o
  -1   9   3     5845.01     5612.17    112.12 o
   0   9   3     9386.56     9361.57    172.00 o
   1   9   3     1065.14      959.43     45.55 o
   2   9   3     2674.31     2585.93     64.34 o
   3   9   3    10725.59    11356.39    205.13 o
   4   9   3      930.59      818.91     38.14 o
   5   9   3     7152.49     7597.38    150.05 o
   6   9   3     2153.82     2038.36     69.72 o
   7   9   3     5239.96     5319.41    130.95 o
   8   9   3      581.62      435.33     41.32 o
   9   9   3     7505.96     7651.33    197.34 o
  10   9   3      361.31      265.57     38.47 o
  11   9   3     4331.56     4750.81    147.41 o
  12   9   3        0.50      -55.05     37.45 o
 -12  10   3     2970.44     3094.75    121.62 o
 -11  10   3      218.37      148.03     76.54 o
 -10  10   3     1377.88     1367.90     73.59 o
  -9  10   3      187.09      132.45     30.52 o
  -8  10   3     1910.18     1834.66     94.38 o
  -7  10   3       12.14      -14.25     21.26 o
  -6  10   3       98.25       62.09     22.17 o
  -5  10   3        8.60      -14.44     13.33 o
  -4  10   3      204.29      155.92     16.49 o
  -3  10   3      153.89      113.57     15.22 o
  -2  10   3      490.45      449.67     29.60 o
  -1  10   3       81.90       46.28     14.08 o
   0  10   3     2992.58     2880.78     70.22 o
   1  10   3        8.54      -11.35     11.44 o
   2  10   3    13781.97    14405.31    255.16 o
   3  10   3      167.34       65.20     18.36 o
   4  10   3     7326.66     7614.76    166.31 o
   5  10   3      657.63      765.38     67.99 o
   6  10   3    10879.69    11114.75    257.02 o
   7  10   3       17.08       29.21     27.43 o
   8  10   3    12411.66    12918.12    298.27 o
   9  10   3      171.38      124.92     33.90 o
  10  10   3     5404.55     5727.36    166.90 o
  11  10   3       73.25       31.90     32.26 o
  12  10   3     3202.27     3449.06    127.47 o
 -12  11   3     2196.04     2392.23    125.83 o
 -11  11   3     1103.28     1191.83     79.86 o
 -10  11   3     1333.00     1474.63     83.92 o
  -9  11   3     3417.61     3730.11    117.56 o
  -8  11   3     7644.41     7831.75    204.03 o
  -7  11   3      462.40      501.67     96.65 o
  -6  11   3     7717.78     8132.32    230.26 o
  -5  11   3       96.81      100.88     41.20 o
  -4  11   3    10810.92    10870.19    202.21 o
  -3  11   3       36.32       25.93     14.74 o
  -2  11   3    14087.36    14148.89    252.63 o
  -1  11   3       43.37       17.10     20.56 o
   0  11   3    10364.90    10616.56    196.27 o
   1  11   3      362.35      279.56     30.52 o
   2  11   3     1834.73     1681.33     53.99 o
   3  11   3     1089.01      978.67     50.36 o
   4  11   3     6887.65     7021.77    158.80 o
   5  11   3     2854.76     3040.83     90.56 o
   6  11   3     1481.93     1377.44     75.36 o
   7  11   3     3545.75     3613.79    121.29 o
   8  11   3      436.54      447.90     53.81 o
   9  11   3     1743.21     1650.18     86.62 o
  10  11   3       53.05      -26.55     29.13 o
  11  11   3     1553.04     1739.90     90.88 o
  12  11   3       80.26       33.38     36.24 o
 -11  12   3     3698.07     4193.78    163.38 o
 -10  12   3        2.34      -13.16     36.82 o
  -9  12   3     6975.26     7423.49    229.85 o
  -8  12   3       66.20       78.40     32.00 o
  -7  12   3     7836.90     8044.75    208.49 o
  -6  12   3     1111.58     1217.28     86.25 o
  -5  12   3    25975.63    26536.95    554.24 o
  -4  12   3     2995.81     3238.26     93.50 o
  -3  12   3    11255.99    11594.28    215.08 o
  -2  12   3        4.94      -21.35     15.22 o
  -1  12   3    21856.16    21457.18    370.69 o
   0  12   3      135.35       86.30     37.65 o
   1  12   3    11887.69    11349.96    211.12 o
   2  12   3     2338.77     2376.84     77.44 o
   3  12   3     4312.43     4617.30    117.37 o
   4  12   3       11.86      -34.10     17.66 o
   5  12   3     2349.32     2528.09     96.54 o
   6  12   3      655.40      678.56     64.21 o
   7  12   3     1727.13     1948.13     91.21 o
   8  12   3      702.62      627.80     73.67 o
   9  12   3      727.36      736.27     65.02 o
  10  12   3        4.72      -47.73     28.30 o
  11  12   3        5.58       -8.39     33.25 o
 -11  13   3      841.95      799.01     84.77 o
 -10  13   3     3362.39     3774.35    205.15 o
  -9  13   3     1030.18     1057.55     87.46 o
  -8  13   3     1414.56     1624.42    100.97 o
  -7  13   3     1294.61     1184.80     86.84 o
  -6  13   3     4273.12     4469.85    159.00 o
  -5  13   3     1478.30     1507.45     89.73 o
  -4  13   3     8908.54     8752.41    244.63 o
  -3  13   3      369.25      241.12     41.52 o
  -2  13   3     5507.52     5322.02    127.85 o
  -1  13   3       84.04       52.18     18.98 o
   0  13   3     6780.57     6309.56    145.04 o
   1  13   3     3769.88     3772.52    100.93 o
   2  13   3     4581.06     4750.07    120.81 o
   3  13   3     5144.43     5180.78    130.01 o
   4  13   3     3166.95     3501.49    102.21 o
   5  13   3     4101.06     4123.51    156.06 o
   6  13   3     3641.85     4014.98    132.80 o
   7  13   3     7401.41     7994.62    212.12 o
   8  13   3      212.48      137.38     36.08 o
   9  13   3     3505.12     3830.34    136.07 o
  10  13   3       42.75       13.89     34.22 o
 -10  14   3      790.91      784.59     87.43 o
  -9  14   3       70.23       13.88     37.66 o
  -8  14   3      254.32      124.93     41.87 o
  -7  14   3        1.62      -57.25     28.62 o
  -6  14   3       42.81       11.86     37.45 o
  -5  14   3      272.72      134.31     46.41 o
  -4  14   3        7.51      -40.41     25.43 o
  -3  14   3       71.28       33.78     20.07 o
  -2  14   3     1500.28     1505.45     61.57 o
  -1  14   3       80.57       11.40     26.45 o
   0  14   3     4842.99     4695.29    118.87 o
   1  14   3      298.64      192.06     28.73 o
   2  14   3     4372.97     4331.88    128.41 o
   3  14   3       19.07      -20.57     20.63 o
   4  14   3     7040.93     7214.72    188.07 o
   5  14   3       89.75       52.14     50.42 o
   6  14   3     8935.92     9725.98    279.37 o
   7  14   3       13.08       -1.18     33.50 o
   8  14   3     6120.42     6257.80    209.22 o
   9  14   3       10.31       53.10     62.69 o
  10  14   3     5085.98     6022.14    211.37 o
  -9  15   3       79.59       70.42     78.53 o
  -8  15   3     3784.43     4154.55    165.26 o
  -7  15   3       28.11       14.78     34.43 o
  -6  15   3     3067.61     3129.17    133.26 o
  -5  15   3       12.58       18.21     47.22 o
  -4  15   3     7914.90     7903.17    234.37 o
  -3  15   3     2376.70     2273.09     93.65 o
  -2  15   3    10119.12    10000.95    288.93 o
  -1  15   3     1990.17     1870.99     76.80 o
   0  15   3     3104.74     2857.77    101.77 o
   1  15   3     2661.57     2383.43     93.91 o
   2  15   3     3169.58     3020.98    106.87 o
   3  15   3     2537.17     2393.47     96.52 o
   4  15   3     2778.42     2809.59    133.72 o
   5  15   3     4197.88     4314.44    160.39 o
   6  15   3      730.89      747.45     77.38 o
   7  15   3     2498.57     2527.68    124.58 o
   8  15   3      197.36      159.60     43.21 o
   9  15   3     1403.76     1348.74    100.87 o
  -8  16   3        4.85       84.92     52.85 o
  -7  16   3     5927.87     6205.47    212.61 o
  -6  16   3        9.84      107.71    103.68 o
  -5  16   3     7237.32     7420.62    231.61 o
  -4  16   3      150.41       78.65     36.23 o
  -3  16   3     6737.21     6622.26    208.43 o
  -2  16   3       85.35      -26.21     27.24 o
  -1  16   3     5666.55     5582.88    140.24 o
   0  16   3      247.10      139.48     29.99 o
   1  16   3     2822.42     2613.54    147.52 o
   2  16   3       25.85      -44.68     23.59 o
   3  16   3     3287.44     3362.81    117.13 o
   4  16   3       71.50       -8.57     31.63 o
   5  16   3     1002.67     1096.87     85.65 o
   6  16   3       11.79      -47.50     30.69 o
   7  16   3       98.92       16.05     35.68 o
   8  16   3        4.47      -40.47     35.03 o
  -7  17   3      348.65      325.95     64.64 o
  -6  17   3     2401.50     2428.32    125.93 o
  -5  17   3       79.95       64.74     40.30 o
  -4  17   3     1251.82     1008.11     84.68 o
  -3  17   3     1175.68     1072.11     83.22 o
  -2  17   3     2369.97     2132.16     93.34 o
  -1  17   3      202.72      144.24     30.15 o
   0  17   3     2986.41     2884.48    107.22 o
   1  17   3     1107.62     1102.42     69.98 o
   2  17   3      917.42      796.56     64.32 o
   3  17   3     2249.28     2348.45    114.16 o
   4  17   3      711.64      672.83     75.51 o
   5  17   3     3284.80     3686.94    151.57 o
   6  17   3      533.75      583.85     75.82 o
  -5  18   3       12.54      -66.55     33.28 o
  -4  18   3       23.26       -6.70     33.17 o
  -3  18   3      128.01       70.28     36.18 o
  -2  18   3      627.57      451.43     77.67 o
  -1  18   3        2.01      -55.51     27.75 o
   0  18   3     1883.01     1915.86     88.59 o
   1  18   3       56.09       17.87     27.28 o
   2  18   3     3078.40     3064.55    115.15 o
   3  18   3      342.39      201.38     43.65 o
   4  18   3     3140.54     3293.09    144.47 o
   5  18   3        2.16       25.35     37.58 o
  -3  19   3       20.50       72.67     50.76 o
  -2  19   3     4699.89     4875.42    221.97 o
  -1  19   3      167.44       87.84     40.63 o
   0  19   3     2753.86     2765.22    132.45 o
   1  19   3      697.17      598.99     63.69 o
   2  19   3     2621.38     2901.18    134.49 o
 -14   0   4     2369.40     2405.93    195.83 o
 -12   0   4     5855.79     5882.91    284.47 o
 -10   0   4     2811.47     2585.36    146.07 o
  -8   0   4     8525.92     8029.15    237.41 o
  -6   0   4     7264.72     6195.99    240.53 o
  -4   0   4     8593.63     8859.34    412.51 o
  -2   0   4    34324.05    34829.96   1534.54 o
   0   0   4    47745.71    52200.43   1254.35 o
   2   0   4      174.93       70.73     11.20 o
   4   0   4     4015.68     3910.42    118.51 o
   6   0   4     1221.76     1147.34     67.98 o
   8   0   4       82.29       32.20     20.57 o
  10   0   4      842.68      760.13    126.00 o
  12   0   4      109.08       47.34     78.85 o
  14   0   4     1244.61     1097.47    129.86 o
 -14   1   4     1093.74     1153.57     91.43 o
 -13   1   4      989.71     1014.80    108.85 o
 -12   1   4     1690.31     1605.78     78.18 o
 -11   1   4     3069.81     2847.48     88.30 o
 -10   1   4       12.61       -9.58     24.77 o
  -9   1   4     3576.21     3417.21     89.95 o
  -8   1   4      530.68      400.85     28.54 o
  -7   1   4     3299.12     2961.41     61.77 o
  -6   1   4        1.05       17.36      8.70 o
  -5   1   4    20343.62    20009.60    312.57 o
  -4   1   4      127.49       32.19      7.02 o
  -3   1   4      701.79      904.27     24.07 o
  -2   1   4     1555.59     1690.32     42.97 o
  -1   1   4    22359.60    23276.45    461.93 o
   0   1   4    11759.32    12113.33    224.51 o
   1   1   4    13683.36    14509.25    311.58 o
   2   1   4     6224.00     6182.65    213.50 o
   3   1   4      144.00       99.51      9.55 o
   4   1   4     3457.92     3296.83     77.14 o
   5   1   4     4863.21     4504.58     85.35 o
   6   1   4    17610.75    17532.44    279.44 o
   7   1   4     1012.99      962.28     37.12 o
   8   1   4     8036.14     7649.85    137.20 o
   9   1   4     1251.70     1200.79     54.19 o
  10   1   4     3841.50     3626.42    132.66 o
  11   1   4       70.26       90.10     41.13 o
  12   1   4     2299.29     2196.66    108.65 o
  13   1   4      281.69      172.23     49.33 o
  14   1   4     1386.13     1513.22    100.05 o
 -14   2   4      227.76      191.49     51.23 o
 -13   2   4     2656.41     2761.06    106.79 o
 -12   2   4      123.52       42.18     31.38 o
 -11   2   4     2835.38     2770.11     86.67 o
 -10   2   4      545.05      538.23     42.96 o
  -9   2   4      871.02      766.33     42.45 o
  -8   2   4     1092.54     1169.28     42.86 o
  -7   2   4      190.39      205.32     19.56 o
  -6   2   4      100.17       50.18      9.21 o
  -5   2   4     7194.58     7853.97    132.13 o
  -4   2   4        9.41        9.23      8.42 o
  -3   2   4      427.52      379.90     16.50 o
  -2   2   4       81.40       83.57      9.94 o
  -1   2   4    15032.24    16360.68    320.14 o
   0   2   4      465.46      416.81     16.71 o
   1   2   4     3309.46     3061.40     55.77 o
   2   2   4     6264.78     6497.31    157.16 o
   3   2   4    26279.99    27224.91    557.97 o
   4   2   4      689.76      784.56     27.90 o
   5   2   4    19517.13    19666.15    309.76 o
   6   2   4      408.76      464.13     28.14 o
   7   2   4    16522.21    16463.41    266.54 o
   8   2   4       25.35       12.79     15.23 o
   9   2   4     9844.97     9417.64    197.94 o
  10   2   4      667.74      675.99     68.45 o
  11   2   4    10812.81    10366.94    286.14 o
  12   2   4      204.55      218.95     47.94 o
  13   2   4     3033.72     3059.70    132.88 o
  14   2   4       72.50       10.07     44.73 o
 -14   3   4      414.13      438.72     78.43 o
 -13   3   4     1948.62     1990.13     92.21 o
 -12   3   4      156.13      142.57     34.02 o
 -11   3   4     2396.41     2282.32     92.49 o
 -10   3   4     1599.21     1540.10     62.40 o
  -9   3   4     7852.47     7703.69    151.93 o
  -8   3   4       51.61       35.66     13.38 o
  -7   3   4    12932.36    12987.92    231.27 o
  -6   3   4       88.76       26.72     10.78 o
  -5   3   4    33521.53    33263.71    510.77 o
  -4   3   4     3619.53     4247.17     77.18 o
  -3   3   4    20016.87    19264.46    298.41 o
  -2   3   4       31.52       20.10      6.33 o
  -1   3   4    21709.14    24064.20    430.56 o
   0   3   4     9040.55     9345.87    188.19 o
   1   3   4    14780.14    15796.61    245.71 o
   2   3   4     1606.65     1232.17     30.82 o
   3   3   4      948.79      948.89     28.31 o
   4   3   4    11800.07    11972.50    210.13 o
   5   3   4      677.22      494.36     24.58 o
   6   3   4     8362.81     7670.71    160.87 o
   7   3   4     2073.43     2016.14     58.32 o
   8   3   4     2070.86     1771.19     62.96 o
   9   3   4      475.22      394.72     38.71 o
  10   3   4     4037.49     4047.19    112.75 o
  11   3   4      533.94      580.87     65.85 o
  12   3   4     3195.98     3227.75    132.39 o
  13   3   4      572.46      525.64     82.29 o
  14   3   4      452.52      389.95     61.63 o
 -14   4   4     2250.62     2109.11    100.59 o
 -13   4   4       92.94       81.25     48.68 o
 -12   4   4     7464.87     7425.44    197.21 o
 -11   4   4     1057.18      902.35    104.58 o
 -10   4   4    17454.25    16825.32    369.33 o
  -9   4   4       55.88       46.15     24.48 o
  -8   4   4    16355.04    15914.87    281.97 o
  -7   4   4     1075.52     1073.97     40.95 o
  -6   4   4    19831.24    19840.53    339.02 o
  -5   4   4       11.36      -15.65      8.24 o
  -4   4   4    53321.41    56723.12    858.24 o
  -3   4   4       26.90       38.29      8.15 o
  -2   4   4    57997.02    62161.47    935.14 o
  -1   4   4     3729.65     3625.83     93.53 o
   0   4   4    41798.19    43813.52    663.70 o
   1   4   4      828.53      811.43     26.24 o
   2   4   4    30504.79    30815.14    471.05 o
   3   4   4    16201.22    17663.69    298.89 o
   4   4   4     5751.72     6091.87    117.65 o
   5   4   4     4370.01     4184.03     89.86 o
   6   4   4     1219.02     1026.70     46.52 o
   7   4   4       23.62        2.14     13.97 o
   8   4   4      125.74       96.49     21.54 o
   9   4   4      234.46      130.15     25.31 o
  10   4   4      440.92      341.30     36.22 o
  11   4   4       12.58      -53.23     29.52 o
  12   4   4      213.75      109.11     46.18 o
  13   4   4       11.06      -80.92     40.46 o
  14   4   4     1136.88     1200.04     94.93 o
 -14   5   4      892.23      955.39     76.13 o
 -13   5   4     1911.69     2087.71     97.73 o
 -12   5   4      471.88      602.80     67.59 o
 -11   5   4     8657.05     7879.60    204.82 o
 -10   5   4      720.47      763.10     60.50 o
  -9   5   4     7310.33     7327.94    148.82 o
  -8   5   4      197.32      146.34     18.66 o
  -7   5   4     6027.61     5769.06    117.94 o
  -6   5   4       98.27       93.08     13.02 o
  -5   5   4     9785.65     8967.06    151.41 o
  -4   5   4       59.09       39.37     12.51 o
  -3   5   4    11478.21    11505.39    185.65 o
  -2   5   4     9920.91    10488.20    169.65 o
  -1   5   4     3874.37     3873.27     88.30 o
   0   5   4    22289.73    23493.72    389.51 o
   1   5   4    24570.68    26139.91    433.85 o
   2   5   4     7985.15     7881.09    149.74 o
   3   5   4     3486.24     3374.42     73.10 o
   4   5   4     5387.03     5313.01    106.45 o
   5   5   4     1942.27     1937.40     54.63 o
   6   5   4     6207.25     6078.56    135.10 o
   7   5   4      283.42      182.46     32.24 o
   8   5   4     7977.51     7399.23    164.02 o
   9   5   4       22.77        1.80     21.11 o
  10   5   4     3882.95     3788.83    106.65 o
  11   5   4       79.10       32.86     33.20 o
  12   5   4     3546.11     3262.33    136.12 o
  13   5   4       43.75        8.19     44.52 o
 -14   6   4       15.96        2.00     36.23 o
 -13   6   4     1696.77     1739.65     90.34 o
 -12   6   4      173.76       79.22     36.23 o
 -11   6   4      666.67      587.32     59.38 o
 -10   6   4      179.18       81.83     26.84 o
  -9   6   4     1023.00     1049.44     55.97 o
  -8   6   4      621.94      607.33     37.05 o
  -7   6   4       53.25       34.65     13.74 o
  -6   6   4        4.56      -19.21      9.61 o
  -5   6   4      624.48      599.19     27.99 o
  -4   6   4      121.99       85.28     18.64 o
  -3   6   4    10922.06    11228.62    183.54 o
  -2   6   4       55.10        7.15      9.08 o
  -1   6   4    26294.06    27803.47    459.81 o
   0   6   4     1029.42     1226.58     39.29 o
   1   6   4    14780.72    15135.38    258.38 o
   2   6   4      371.46      354.24     21.41 o
   3   6   4    18875.02    19413.94    330.14 o
   4   6   4      142.14      164.16     22.93 o
   5   6   4    18149.85    18151.04    314.62 o
   6   6   4      189.72      149.90     18.50 o
   7   6   4    10722.73     9986.79    207.13 o
   8   6   4        0.39      -28.16     19.81 o
   9   6   4    10573.04    10018.69    214.11 o
  10   6   4      173.66       96.71     26.88 o
  11   6   4     7638.63     7599.81    201.86 o
  12   6   4       82.24       74.66     36.57 o
  13   6   4     4455.41     4520.38    170.48 o
 -13   7   4     1443.52     1591.70     88.75 o
 -12   7   4      238.67      149.30     37.91 o
 -11   7   4     4587.64     4676.77    144.82 o
 -10   7   4     1849.20     1829.26     75.11 o
  -9   7   4     3775.32     3650.84    104.35 o
  -8   7   4        3.91       -9.55     14.24 o
  -7   7   4     6165.48     6469.22    132.49 o
  -6   7   4       58.23       42.48     13.38 o
  -5   7   4     5216.57     5193.36    124.91 o
  -4   7   4      114.80      124.66     12.78 o
  -3   7   4    19706.97    19997.15    315.05 o
  -2   7   4     3352.47     3215.63     71.56 o
  -1   7   4      407.15      256.81     25.03 o
   0   7   4     2663.53     2339.18     58.25 o
   1   7   4    11568.39    12331.42    229.52 o
   2   7   4    14535.05    14230.14    246.52 o
   3   7   4     8434.30     9232.16    169.55 o
   4   7   4    15285.32    16140.77    281.57 o
   5   7   4      816.63      721.54     36.39 o
   6   7   4     7737.03     7616.45    165.20 o
   7   7   4        7.50      -13.19     18.47 o
   8   7   4     6772.86     6671.43    154.73 o
   9   7   4      197.27       98.05     27.66 o
  10   7   4     4000.72     3792.26    110.21 o
  11   7   4       96.63       44.35     28.01 o
  12   7   4     2148.42     2129.30     97.29 o
  13   7   4      376.50      365.71     60.00 o
 -13   8   4       18.48       27.43     36.68 o
 -12   8   4     2723.11     2927.67    113.66 o
 -11   8   4       34.19      -28.59     30.76 o
 -10   8   4     6012.55     6188.16    155.30 o
  -9   8   4        2.11      -24.02     22.44 o
  -8   8   4    10418.30    10923.54    254.18 o
  -7   8   4      507.36      604.88     40.14 o
  -6   8   4    11435.05    11719.75    215.81 o
  -5   8   4        0.36       -9.85      9.69 o
  -4   8   4    14585.21    14264.88    317.27 o
  -3   8   4      305.55      315.60     25.00 o
  -2   8   4    18611.33    19579.86    333.47 o
  -1   8   4      444.94      314.74     38.04 o
   0   8   4    12743.07    12550.97    221.63 o
   1   8   4      387.81      389.62     27.01 o
   2   8   4     5104.62     4815.30    112.25 o
   3   8   4     1040.54     1094.17     39.62 o
   4   8   4     1515.42     1466.76     47.79 o
   5   8   4        8.17      -24.95     12.47 o
   6   8   4      307.85      231.53     22.94 o
   7   8   4       33.84      -23.13     19.25 o
   8   8   4       30.10      -42.17     21.08 o
   9   8   4      344.28      218.60     33.28 o
  10   8   4      608.69      568.46     52.29 o
  11   8   4       58.02        1.14     27.10 o
  12   8   4      966.04      999.48     96.85 o
  13   8   4        2.83      -32.65     38.92 o
 -13   9   4     1072.70     1073.97    109.26 o
 -12   9   4     1188.75     1267.31     82.82 o
 -11   9   4     1221.36     1292.83     70.00 o
 -10   9   4     1736.48     1561.92     73.40 o
  -9   9   4     2522.74     2703.11     90.73 o
  -8   9   4      109.45       59.51     26.87 o
  -7   9   4     4248.10     4275.62    112.27 o
  -6   9   4      760.63      906.69     41.52 o
  -5   9   4     2859.77     2930.71     74.20 o
  -4   9   4       77.94       50.62     12.31 o
  -3   9   4     4619.01     4493.68    103.23 o
  -2   9   4     1780.19     1690.11     65.06 o
  -1   9   4     2268.15     1999.94     61.24 o
   0   9   4     5887.66     5723.54    114.84 o
   1   9   4     4390.23     4675.92     98.52 o
   2   9   4    10086.60    10078.16    184.80 o
   3   9   4       53.36       19.68     15.20 o
   4   9   4     6223.75     6646.26    148.53 o
   5   9   4       57.91       73.89     21.11 o
   6   9   4     4672.69     4677.00    116.76 o
   7   9   4     2076.48     2081.30     85.43 o
   8   9   4     6284.91     6555.63    193.39 o
   9   9   4      124.44       73.30     31.59 o
  10   9   4     4469.58     4643.71    142.54 o
  11   9   4      217.13      144.48     36.03 o
  12   9   4     2113.90     2296.14    101.76 o
 -12  10   4        8.86       52.73     42.45 o
 -11  10   4     1367.41     1379.52     82.42 o
 -10  10   4      116.78       23.75     29.91 o
  -9  10   4      109.38       56.99     29.48 o
  -8  10   4     1519.43     1529.03     83.32 o
  -7  10   4       22.22       -5.87     21.67 o
  -6  10   4       70.21       32.92     18.79 o
  -5  10   4      706.28      647.28     41.86 o
  -4  10   4      510.39      479.97     31.39 o
  -3  10   4     1598.69     1579.22     66.98 o
  -2  10   4      477.54      409.95     30.78 o
  -1  10   4     4367.18     4197.31     92.59 o
   0  10   4       10.24        0.06     13.61 o
   1  10   4    12595.72    12807.43    230.27 o
   2  10   4        5.86      -20.21     12.17 o
   3  10   4    12358.48    12896.28    256.70 o
   4  10   4     1637.45     1769.62     65.05 o
   5  10   4    10128.88    10553.76    220.78 o
   6  10   4       39.71       32.23     25.51 o
   7  10   4     7790.84     7918.32    200.77 o
   8  10   4       25.17      -30.94     30.82 o
   9  10   4     7968.98     8258.23    213.26 o
  10  10   4       19.27      -54.97     27.49 o
  11  10   4     4255.12     4498.67    145.73 o
  12  10   4      352.17      220.51     41.82 o
 -12  11   4      182.03      180.56     50.40 o
 -11  11   4     2208.36     2366.42    105.18 o
 -10  11   4      659.65      642.86     62.52 o
  -9  11   4     2718.89     2824.77    109.57 o
  -8  11   4       48.21       57.69     29.68 o
  -7  11   4     9452.66    10064.24    314.78 o
  -6  11   4      208.81      372.90     63.09 o
  -5  11   4     7132.55     7382.26    164.13 o
  -4  11   4      429.99      328.33     48.93 o
  -3  11   4     6926.95     6671.72    135.02 o
  -2  11   4      327.53      303.47     40.34 o
  -1  11   4    10823.00    10372.33    193.26 o
   0  11   4     2320.42     2103.73     62.11 o
   1  11   4     4565.42     4272.73     96.62 o
   2  11   4     2365.41     2330.99     74.36 o
   3  11   4     2172.98     2208.54     74.55 o
   4  11   4     2194.63     2258.74     96.72 o
   5  11   4      514.11      420.76     44.66 o
   6  11   4     6282.83     6766.13    180.41 o
   7  11   4      312.09      205.54     36.86 o
   8  11   4      823.22      796.64     63.80 o
   9  11   4       32.98      -41.59     27.93 o
  10  11   4     1110.68     1078.96     74.60 o
  11  11   4      124.24       20.38     32.89 o
 -11  12   4       10.55       56.45     52.47 o
 -10  12   4     5581.88     6116.96    204.78 o
  -9  12   4      108.92      134.32     35.68 o
  -8  12   4     9184.14     9625.86    242.34 o
  -7  12   4      748.88      845.51     66.09 o
  -6  12   4    21859.80    22682.79    485.79 o
  -5  12   4     1407.66     1728.31    136.57 o
  -4  12   4    15538.90    15821.99    325.83 o
  -3  12   4      357.27      271.30     34.08 o
  -2  12   4    19234.29    18703.76    328.27 o
  -1  12   4       15.71       13.94     17.61 o
   0  12   4    13734.06    13405.68    244.35 o
   1  12   4      869.22      801.43     70.90 o
   2  12   4     4392.58     4255.12    111.25 o
   3  12   4     1020.52     1031.04     54.39 o
   4  12   4     1711.07     1732.36     69.03 o
   5  12   4       56.50      -25.07     25.62 o
   6  12   4     1834.58     1929.73     98.91 o
   7  12   4     1379.82     1530.42     83.45 o
   8  12   4        0.49      -44.05     35.03 o
   9  12   4       37.57      -24.84     34.60 o
  10  12   4        1.95      -67.30     33.96 o
  11  12   4      230.29      163.88     40.61 o
 -11  13   4     3282.17     3761.59    159.36 o
 -10  13   4      685.12      857.99    114.05 o
  -9  13   4     2231.45     2604.87    125.29 o
  -8  13   4        1.19       -0.57     31.15 o
  -7  13   4     3294.18     3272.45    134.74 o
  -6  13   4       14.97       17.05     29.60 o
  -5  13   4     8082.37     8061.45    234.64 o
  -4  13   4      729.44      812.92     71.89 o
  -3  13   4     8556.01     8457.86    168.08 o
  -2  13   4      200.56       44.03     28.73 o
  -1  13   4     4689.11     4367.46    102.34 o
   0  13   4     3684.64     3784.61     93.39 o
   1  13   4     3184.11     2986.67     90.12 o
   2  13   4     4335.95     4222.44    113.49 o
   3  13   4     1717.48     1773.13     71.01 o
   4  13   4     6593.68     7092.94    166.22 o
   5  13   4     1120.28     1116.68     71.52 o
   6  13   4     8982.54     9579.63    244.63 o
   7  13   4      233.42      159.31     36.39 o
   8  13   4     3299.82     3595.08    128.98 o
   9  13   4        7.92        8.24     32.53 o
  10  13   4     2816.40     3070.46    123.70 o
 -10  14   4       29.45      -38.99     36.75 o
  -9  14   4      112.90       81.03     38.96 o
  -8  14   4      359.51      220.48     45.14 o
  -7  14   4        0.21      -50.56     28.42 o
  -6  14   4      243.69      184.48     39.90 o
  -5  14   4       31.97      -27.10     26.26 o
  -4  14   4      903.48      890.02     73.40 o
  -3  14   4     1705.89     1741.04     67.58 o
  -2  14   4       81.13       13.56     28.71 o
  -1  14   4     3795.98     3508.61    149.24 o
   0  14   4      821.57      895.61     54.95 o
   1  14   4    10802.95    10266.79    242.28 o
   2  14   4      207.57       90.68     26.76 o
   3  14   4     8965.09     8968.01    220.56 o
   4  14   4      552.85      449.93     51.94 o
   5  14   4    10908.66    11544.64    315.91 o
   6  14   4      371.29      304.58     46.63 o
   7  14   4     5824.70     6297.71    207.75 o
   8  14   4      105.94      119.70     38.40 o
   9  14   4     7083.67     7589.84    243.25 o
  -9  15   4     2466.05     2833.11    137.91 o
  -8  15   4       29.84       83.41     39.71 o
  -7  15   4     3996.71     4238.38    162.71 o
  -6  15   4       17.01       19.77     32.88 o
  -5  15   4     4917.30     5099.47    175.70 o
  -4  15   4     1087.56     1092.31     81.63 o
  -3  15   4     6936.10     6694.83    176.35 o
  -2  15   4     1325.25     1280.17     86.07 o
  -1  15   4     4731.59     4660.34    122.35 o
   0  15   4     3938.67     3475.89    114.89 o
   1  15   4     3255.64     3179.52    109.24 o
   2  15   4     3811.06     3815.21    123.16 o
   3  15   4     3398.12     3491.60    119.26 o
   4  15   4     2283.87     2090.56    117.24 o
   5  15   4     1163.19     1067.69     85.86 o
   6  15   4     2987.36     3049.42    133.87 o
   7  15   4      288.44      192.00     43.25 o
   8  15   4     1522.76     1613.46    105.88 o
  -8  16   4     5191.84     5866.61    207.94 o
  -7  16   4        5.25       20.58     36.19 o
  -6  16   4     5245.46     5229.18    185.84 o
  -5  16   4       65.09       45.46     47.15 o
  -4  16   4     4903.58     4901.66    220.34 o
  -3  16   4       88.17       47.60     33.98 o
  -2  16   4     8382.77     8125.22    185.53 o
  -1  16   4        0.47      -14.00     23.80 o
   0  16   4     2257.40     2113.87     88.57 o
   1  16   4       88.16       17.16     33.51 o
   2  16   4     5767.33     5440.17    157.91 o
   3  16   4       36.79        0.80     25.82 o
   4  16   4     1707.22     1623.38     96.79 o
   5  16   4       12.41      -54.99     34.82 o
   6  16   4      162.08      122.00     39.25 o
   7  16   4        4.42      -48.73     32.89 o
  -7  17   4     1408.13     1339.58    100.67 o
  -6  17   4        9.23        3.74     32.73 o
  -5  17   4     2796.99     2730.57    128.32 o
  -4  17   4      296.58      168.63     40.71 o
  -3  17   4     1398.49     1136.24     86.75 o
  -2  17   4      308.12      179.66     34.17 o
  -1  17   4     2976.89     2819.14    104.75 o
   0  17   4      853.97      988.80     66.61 o
   1  17   4     1012.95      797.41     63.05 o
   2  17   4     1656.93     1743.58     84.81 o
   3  17   4      636.19      453.37     62.80 o
   4  17   4     2744.66     2829.76    130.10 o
   5  17   4     1012.13     1080.76     89.59 o
   6  17   4     1585.72     1731.12    106.83 o
  -5  18   4        8.21        2.14     35.24 o
  -4  18   4       21.96      -17.76     31.78 o
  -3  18   4      978.97      994.82     84.58 o
  -2  18   4       94.46       25.86     47.85 o
  -1  18   4     1292.61     1127.83     87.26 o
   0  18   4       51.43      -11.63     24.79 o
   1  18   4     3539.80     3436.13    122.45 o
   2  18   4       13.77       29.49     27.83 o
   3  18   4     4392.14     4648.04    173.81 o
   4  18   4       33.47       20.71     36.31 o
  -2  19   4      466.36      223.65     58.07 o
  -1  19   4     1831.36     1783.22    109.13 o
   0  19   4      361.25      240.57     40.57 o
   1  19   4      933.78      868.05     70.52 o
 -13   0   5     3077.92     2814.66    374.69 o
 -11   0   5     9742.26     9321.37    318.54 o
  -9   0   5     4816.21     4237.44    149.05 o
  -7   0   5    22118.97    21315.42    476.61 o
  -5   0   5    16457.19    15798.62    451.74 o
  -3   0   5    16211.59    16789.22    458.16 o
  -1   0   5    27591.69    28548.62    695.52 o
   1   0   5      566.17      539.32     31.45 o
   3   0   5       19.95       14.41     11.75 o
   5   0   5     1248.43     1367.43     57.54 o
   7   0   5     2181.64     2055.01     77.63 o
   9   0   5      362.26      221.42     43.35 o
  11   0   5      879.69      714.46    163.81 o
  13   0   5     1281.02     1202.62    127.59 o
 -14   1   5      453.29      435.05     61.18 o
 -13   1   5      762.93      617.24     59.55 o
 -12   1   5     2234.27     2053.79     76.29 o
 -11   1   5       93.59       50.70     31.83 o
 -10   1   5     4131.11     4022.00    104.92 o
  -9   1   5      313.26      182.98     25.14 o
  -8   1   5     3847.78     3501.73     80.01 o
  -7   1   5      638.16      532.24     64.95 o
  -6   1   5    10153.25     9555.54    160.03 o
  -5   1   5    11244.74    11010.61    216.17 o
  -4   1   5     7690.65     7427.69    124.44 o
  -3   1   5     2329.50     2595.34     50.67 o
  -2   1   5     5913.74     5545.01    104.52 o
  -1   1   5     1673.65     1290.36     46.17 o
   0   1   5     7287.00     7485.08    129.86 o
   1   1   5    18837.96    19734.44    344.80 o
   2   1   5     8268.80     8105.23    234.51 o
   3   1   5     6017.00     5982.67    165.54 o
   4   1   5     1525.15     1369.92     38.46 o
   5   1   5     4852.42     4547.60     87.14 o
   6   1   5      150.13       96.76     18.80 o
   7   1   5     8230.71     8139.36    144.43 o
   8   1   5       58.46        9.11     16.89 o
   9   1   5     4535.22     4487.49    112.95 o
  10   1   5      194.44       80.36     40.15 o
  11   1   5     1409.26     1385.60     88.39 o
  12   1   5      748.61      837.12     78.58 o
  13   1   5     1380.07     1304.48     92.85 o
  14   1   5      667.65      597.99     75.72 o
 -14   2   5     2168.92     2478.79    121.39 o
 -13   2   5       23.66      -15.61     30.10 o
 -12   2   5     1125.51     1013.04     65.83 o
 -11   2   5       52.66      -17.53     20.20 o
 -10   2   5     3190.85     2958.92    104.05 o
  -9   2   5      216.70      136.52     21.13 o
  -8   2   5      378.68      373.42     31.75 o
  -7   2   5      172.61      143.08     16.34 o
  -6   2   5      809.60      819.32     29.72 o
  -5   2   5     1029.80     1126.69     38.87 o
  -4   2   5      581.18      484.44     30.55 o
  -3   2   5       10.55       10.89      6.62 o
  -2   2   5      137.49      108.86     11.33 o
  -1   2   5      278.93      208.19     15.51 o
   0   2   5     9095.91     9309.10    158.92 o
   1   2   5      722.33      793.44     24.31 o
   2   2   5    24200.85    24393.82    436.78 o
   3   2   5      326.56      261.35     19.20 o
   4   2   5    42735.09    43385.00    682.43 o
   5   2   5     1273.05     1262.92     48.02 o
   6   2   5    28974.30    29714.15    462.53 o
   7   2   5      357.73      285.12     31.77 o
   8   2   5    10455.33    10209.20    191.96 o
   9   2   5      396.88      323.00     33.56 o
  10   2   5     8571.51     8340.98    238.99 o
  11   2   5       13.58       38.73     39.60 o
  12   2   5     4893.10     4714.73    167.23 o
  13   2   5       57.03        5.93     42.78 o
  14   2   5     2033.58     2067.29    116.31 o
 -14   3   5     1420.15     1532.35     86.18 o
 -13   3   5      531.98      547.29     66.24 o
 -12   3   5     2741.88     2841.23    105.73 o
 -11   3   5      542.69      568.62     47.31 o
 -10   3   5     3277.27     3168.07     96.86 o
  -9   3   5       99.65       65.94     16.42 o
  -8   3   5    10922.68    10750.33    199.05 o
  -7   3   5       94.43       73.11     14.96 o
  -6   3   5    11457.87    11100.13    183.99 o
  -5   3   5      332.19      208.85     18.69 o
  -4   3   5    24281.59    24580.53    380.62 o
  -3   3   5     6203.59     5914.23    101.40 o
  -2   3   5    10915.26    10455.50    181.75 o
  -1   3   5     3850.21     3550.54     89.89 o
   0   3   5    14059.54    15284.73    239.57 o
   1   3   5     5496.93     4853.09     84.86 o
   2   3   5     3852.98     3911.12     72.25 o
   3   3   5     2964.01     2603.60     54.67 o
   4   3   5     1335.84     1098.01     34.48 o
   5   3   5    19522.19    19496.31    309.34 o
   6   3   5       31.09       15.98     10.91 o
   7   3   5     3905.52     3627.61     85.70 o
   8   3   5       19.17      -29.83     14.92 o
   9   3   5     1418.62     1175.23     57.19 o
  10   3   5      490.90      538.67     47.23 o
  11   3   5     5582.54     5676.63    185.14 o
  12   3   5     1147.91     1075.99     84.74 o
  13   3   5     1041.08      963.26     83.69 o
 -14   4   5      115.43       77.91     36.66 o
 -13   4   5     3821.92     3889.69    132.46 o
 -12   4   5       12.33       39.71     68.24 o
 -11   4   5    15118.87    14715.69    334.43 o
 -10   4   5      117.76      141.26     32.73 o
  -9   4   5    10867.75    10661.64    200.92 o
  -8   4   5      205.21      160.59     18.72 o
  -7   4   5    19276.99    19468.39    336.63 o
  -6   4   5      938.92      750.86     29.62 o
  -5   4   5    28333.73    29102.10    451.11 o
  -4   4   5      369.60      419.14     28.64 o
  -3   4   5    41936.22    43517.53    661.63 o
  -2   4   5     1010.61     1022.38     34.94 o
  -1   4   5    18326.83    18120.77    283.17 o
   0   4   5      402.27      357.52     22.12 o
   1   4   5    41070.05    43661.34    896.70 o
   2   4   5     5325.09     5796.76    118.50 o
   3   4   5     8757.72     8545.05    155.69 o
   4   4   5     4777.72     5068.19    102.85 o
   5   4   5     2636.01     2666.95     67.49 o
   6   4   5       60.37       19.21     14.74 o
   7   4   5     1027.58      951.46     52.87 o
   8   4   5      997.36      939.93     50.61 o
   9   4   5      244.78      179.05     27.28 o
  10   4   5      144.28       55.72     26.80 o
  11   4   5     1029.14      822.66     84.24 o
  12   4   5        3.80      -74.07     37.03 o
  13   4   5      533.46      338.05     58.04 o
 -14   5   5     1104.17     1160.58     80.58 o
 -13   5   5      282.31      233.16     41.36 o
 -12   5   5     2246.74     1958.49     90.08 o
 -11   5   5       25.94       61.21     30.23 o
 -10   5   5     7203.94     6986.63    182.39 o
  -9   5   5      260.72      238.11     33.97 o
  -8   5   5     4034.92     3914.51     91.01 o
  -7   5   5     1361.54     1414.64     47.18 o
  -6   5   5     4151.84     3867.42     85.22 o
  -5   5   5      668.43      700.41     30.39 o
  -4   5   5     4044.97     3634.75     75.83 o
  -3   5   5    17475.81    18939.01    301.11 o
  -2   5   5     5589.00     5298.45     94.31 o
  -1   5   5    28183.75    31176.78    504.88 o
   0   5   5    23506.74    25234.83    389.75 o
   1   5   5     6619.29     6831.76    128.94 o
   2   5   5    12474.82    12586.17    202.87 o
   3   5   5    10838.44    11393.10    186.57 o
   4   5   5     1150.44     1020.34     39.87 o
   5   5   5    11327.96    11046.79    201.34 o
   6   5   5     1369.12     1401.74     49.70 o
   7   5   5     5287.69     5095.87    122.54 o
   8   5   5      156.31      120.04     24.73 o
   9   5   5     7056.12     7083.80    162.89 o
  10   5   5      557.65      523.21     49.13 o
  11   5   5     3153.83     3113.74    111.85 o
  12   5   5       61.25       62.33     44.50 o
  13   5   5     1381.39     1275.09     95.17 o
 -14   6   5      974.18      958.37     78.22 o
 -13   6   5        3.39      -38.76     31.73 o
 -12   6   5      640.35      587.95     59.34 o
 -11   6   5      537.94      502.51     55.16 o
 -10   6   5      883.80      862.58     66.70 o
  -9   6   5      243.47      151.76     21.15 o
  -8   6   5      151.41      108.26     18.75 o
  -7   6   5      270.65      177.90     20.23 o
  -6   6   5     1562.54     1457.74     46.83 o
  -5   6   5       55.24        0.87     13.59 o
  -4   6   5     1713.16     1758.65     47.72 o
  -3   6   5        0.49      -15.43      9.27 o
  -2   6   5    14188.65    14522.76    232.53 o
  -1   6   5     1652.14     1840.37     79.63 o
   0   6   5    36479.48    38029.23    624.65 o
   1   6   5     1216.15     1385.59     45.47 o
   2   6   5    13827.72    12956.25    209.55 o
   3   6   5        4.95      -15.85      8.32 o
   4   6   5    28415.03    28351.35    476.64 o
   5   6   5      109.04       68.66     16.12 o
   6   6   5    19807.54    20307.81    352.68 o
   7   6   5       89.99       53.59     18.17 o
   8   6   5    11949.85    11435.25    236.82 o
   9   6   5       24.83        5.44     24.26 o
  10   6   5     5902.30     5691.51    142.56 o
  11   6   5        1.56      -49.14     24.57 o
  12   6   5     7132.74     7466.24    201.71 o
  13   6   5      118.19       38.53     47.49 o
 -13   7   5      539.35      690.06     79.65 o
 -12   7   5     2152.91     2302.00    100.26 o
 -11   7   5     1090.20     1077.33     73.11 o
 -10   7   5     6020.39     6097.11    164.87 o
  -9   7   5      439.06      457.76     45.30 o
  -8   7   5    10090.14    10202.19    195.95 o
  -7   7   5     1160.21     1166.83     49.90 o
  -6   7   5     4732.39     4765.16    113.51 o
  -5   7   5      624.38      530.92     37.96 o
  -4   7   5     6750.82     6477.45    116.59 o
  -3   7   5     4730.38     4713.07     89.24 o
  -2   7   5     5330.78     5397.20    107.57 o
  -1   7   5      636.02      503.99     37.16 o
   0   7   5     8492.69     8564.86    157.78 o
   1   7   5     7033.00     6876.37    130.88 o
   2   7   5      251.24      176.18     16.67 o
   3   7   5    14902.29    15251.16    246.74 o
   4   7   5      250.37      210.81     26.90 o
   5   7   5     9685.06     9503.42    179.50 o
   6   7   5      221.63      107.53     18.67 o
   7   7   5     6109.40     6049.14    142.13 o
   8   7   5      647.29      608.67     47.07 o
   9   7   5     4043.98     3948.67    111.13 o
  10   7   5      178.76       58.74     27.20 o
  11   7   5     2983.02     2919.58     98.16 o
  12   7   5      251.19      179.34     40.73 o
  13   7   5     1570.56     1612.52    105.85 o
 -13   8   5     4306.88     4588.97    152.68 o
 -12   8   5       24.23      -14.37     32.37 o
 -11   8   5     6719.76     6968.13    191.62 o
 -10   8   5      229.95      199.12     32.03 o
  -9   8   5    13563.21    14122.27    290.04 o
  -8   8   5      206.08      213.84     28.67 o
  -7   8   5    13512.22    13859.81    253.76 o
  -6   8   5      787.87      823.11     42.12 o
  -5   8   5    17055.49    17419.72    321.92 o
  -4   8   5      834.51      837.49     33.85 o
  -3   8   5    13095.47    13457.54    247.40 o
  -2   8   5      103.87       58.42     13.14 o
  -1   8   5     5729.80     5491.88    111.06 o
   0   8   5     1081.19     1040.77     39.92 o
   1   8   5     7285.29     6972.26    134.35 o
   2   8   5       28.99       14.42     11.94 o
   3   8   5     2748.85     2848.48     79.80 o
   4   8   5        2.48      -27.82     14.62 o
   5   8   5       67.59       40.19     16.77 o
   6   8   5       70.94       -1.33     17.52 o
   7   8   5       93.99       40.61     22.51 o
   8   8   5       50.98        5.80     32.86 o
   9   8   5      332.81      258.50     38.21 o
  10   8   5       22.56      -50.25     26.77 o
  11   8   5     1681.98     1626.65     83.94 o
  12   8   5      282.01      204.38     49.02 o
 -13   9   5     1180.02     1349.75     88.86 o
 -12   9   5     1819.67     1972.48     97.76 o
 -11   9   5      361.58      318.34     52.24 o
 -10   9   5     2961.55     2989.12    100.02 o
  -9   9   5       45.84      -13.06     23.27 o
  -8   9   5     3907.66     3899.28    111.47 o
  -7   9   5        1.41      -19.43     14.86 o
  -6   9   5     4552.81     4817.72    107.82 o
  -5   9   5      659.05      537.72     37.85 o
  -4   9   5     8679.17     8566.03    162.94 o
  -3   9   5     5929.29     5955.58    120.03 o
  -2   9   5     2017.09     1724.45     67.58 o
  -1   9   5     4326.30     4182.87     92.12 o
   0   9   5     3260.78     3112.02     74.64 o
   1   9   5     4307.68     4174.36     91.95 o
   2   9   5      516.21      441.32     31.67 o
   3   9   5     8995.90     9456.49    196.38 o
   4   9   5        4.63       -8.87     15.91 o
   5   9   5     2782.79     2841.91     84.96 o
   6   9   5        2.48      -17.40     17.68 o
   7   9   5     5638.17     5864.81    160.20 o
   8   9   5        8.04      -16.69     26.40 o
   9   9   5     4591.44     4589.80    140.15 o
  10   9   5      833.02      844.06     68.30 o
  11   9   5     2018.19     2107.39     95.77 o
  12   9   5       68.04       55.34     33.73 o
 -12  10   5      912.29      876.72     85.51 o
 -11  10   5       29.70      -49.22     27.93 o
 -10  10   5        4.84      -25.78     27.83 o
  -9  10   5       24.01      -14.52     24.85 o
  -8  10   5      750.87      735.72     61.30 o
  -7  10   5       63.00       15.14     27.18 o
  -6  10   5     2749.67     2927.46     93.46 o
  -5  10   5        0.73      -26.69     19.60 o
  -4  10   5     1088.96     1004.73     44.12 o
  -3  10   5       73.73       31.50     13.76 o
  -2  10   5     5121.65     5067.54    108.26 o
  -1  10   5      471.31      424.30     35.73 o
   0  10   5    11689.00    11726.12    214.25 o
   1  10   5       38.17       12.06     13.93 o
   2  10   5    13719.61    13715.22    270.36 o
   3  10   5      194.58      151.96     26.33 o
   4  10   5    10857.51    10925.80    226.99 o
   5  10   5      240.06      213.42     38.11 o
   6  10   5     9954.11    10072.09    253.76 o
   7  10   5     2282.14     2365.15     94.83 o
   8  10   5     7033.69     7157.97    190.16 o
   9  10   5      119.80       98.02     34.70 o
  10  10   5     3318.06     3416.47    122.05 o
  11  10   5      426.96      276.86     40.87 o
 -12  11   5     1401.88     1521.17    105.21 o
 -11  11   5       27.46        7.62     31.28 o
 -10  11   5     3046.51     3370.88    123.38 o
  -9  11   5        4.56      -29.52     36.09 o
  -8  11   5     4612.49     4671.82    167.90 o
  -7  11   5     2473.25     2430.98     99.92 o
  -6  11   5     3911.89     3985.76    127.46 o
  -5  11   5     2257.79     2456.19     90.10 o
  -4  11   5     3418.47     3279.44     82.59 o
  -3  11   5      529.45      447.82     39.47 o
  -2  11   5     4863.60     4669.05    104.49 o
  -1  11   5     2215.41     2045.71     63.40 o
   0  11   5     3039.13     2872.00     75.45 o
   1  11   5     4742.19     4547.19    102.51 o
   2  11   5      634.84      537.98     42.31 o
   3  11   5     4788.92     4545.80    116.91 o
   4  11   5     1006.65      890.62     53.14 o
   5  11   5     3618.96     3841.29    109.08 o
   6  11   5      155.91       79.07     30.55 o
   7  11   5     1934.38     1917.61     88.47 o
   8  11   5      125.31       81.60     33.49 o
   9  11   5     1203.68     1215.16     94.98 o
  10  11   5      252.21      133.96     36.79 o
  11  11   5     1024.69     1147.12     79.71 o
 -11  12   5     3689.94     4394.43    149.49 o
 -10  12   5       18.00       35.67     33.16 o
  -9  12   5     7797.05     8528.41    224.78 o
  -8  12   5      226.97      127.46     32.40 o
  -7  12   5    10402.58    10824.96    262.34 o
  -6  12   5      346.07      286.90     57.06 o
  -5  12   5    13942.77    14613.35    292.64 o
  -4  12   5      192.05      140.90     26.19 o
  -3  12   5     3715.30     3598.57     89.23 o
  -2  12   5      495.12      446.51     49.78 o
  -1  12   5    10955.56    10612.86    201.15 o
   0  12   5       44.35      -39.08     26.19 o
   1  12   5     5043.08     4793.45    120.23 o
   2  12   5      469.44      382.92     36.73 o
   3  12   5     1484.24     1646.06     68.08 o
   4  12   5       64.67      -26.73     19.27 o
   5  12   5      845.28      956.79     58.13 o
   6  12   5       92.83       72.08     31.21 o
   7  12   5      109.82       38.35     30.26 o
   8  12   5      221.57       68.01     86.56 o
   9  12   5      185.22      103.47     34.70 o
  10  12   5      271.44      282.22     42.08 o
 -10  13   5     2372.26     2355.40    142.12 o
  -9  13   5        4.64      -44.23     29.31 o
  -8  13   5     1018.67     1081.06     95.36 o
  -7  13   5      186.77      142.36     33.19 o
  -6  13   5     4051.24     4127.10    132.46 o
  -5  13   5     2194.55     2217.84     92.15 o
  -4  13   5     4638.35     4430.66    116.21 o
  -3  13   5      191.47      156.68     21.43 o
  -2  13   5     3757.22     3557.30     90.36 o
  -1  13   5     1637.15     1529.32     57.70 o
   0  13   5     2454.22     2372.38     72.06 o
   1  13   5     6739.24     6636.52    154.73 o
   2  13   5      781.98      742.48     51.32 o
   3  13   5     8472.44     8904.58    198.04 o
   4  13   5      241.26      137.27     28.27 o
   5  13   5     3917.72     4193.75    134.07 o
   6  13   5       32.45       -7.73     29.22 o
   7  13   5     6202.98     7123.85    197.51 o
   8  13   5      147.16      121.25     36.56 o
   9  13   5     3066.06     3535.89    151.89 o
  10  13   5      146.77       76.98     38.54 o
 -10  14   5       73.28       40.09     43.69 o
  -9  14   5        6.44      -67.31     54.79 o
  -8  14   5        0.08      -71.90     47.66 o
  -7  14   5      941.23      990.24    101.33 o
  -6  14   5       72.05        4.29     30.41 o
  -5  14   5     1547.16     1509.72     90.92 o
  -4  14   5      763.67      880.34     60.00 o
  -3  14   5     1070.56     1078.39     64.40 o
  -2  14   5     6832.98     6770.09    157.07 o
  -1  14   5     2069.27     1801.38     89.00 o
   0  14   5     6873.00     6775.09    159.42 o
   1  14   5       84.48      -10.31     35.97 o
   2  14   5     7181.84     7137.92    167.96 o
   3  14   5       64.21      -12.36     22.63 o
   4  14   5    10502.20    11112.91    272.66 o
   5  14   5      455.52      463.99     61.90 o
   6  14   5     9379.15    10491.99    406.51 o
   7  14   5      264.22      269.52     43.46 o
   8  14   5     5342.30     5715.94    175.32 o
   9  14   5        5.17      -10.09     33.73 o
  -9  15   5        0.22       -8.24     36.39 o
  -8  15   5     4060.89     4646.46    176.59 o
  -7  15   5        1.03      -13.79     35.39 o
  -6  15   5     4517.37     4762.43    171.10 o
  -5  15   5      279.05      146.48     37.07 o
  -4  15   5     5769.79     5397.25    179.53 o
  -3  15   5      980.28      900.55     63.25 o
  -2  15   5     7389.15     7277.66    168.94 o
  -1  15   5     1558.82     1440.50     66.22 o
   0  15   5     1620.88     1502.78     75.14 o
   1  15   5     1858.35     1764.89     81.77 o
   2  15   5     3303.78     3275.31    113.80 o
   3  15   5      790.54      663.83     60.45 o
   4  15   5     1554.33     1488.02     93.65 o
   5  15   5     2913.04     2940.98    129.67 o
   6  15   5       45.21      -21.87     33.50 o
   7  15   5     1246.55     1294.26     94.45 o
   8  15   5        2.74      -50.12     34.23 o
  -8  16   5       37.92       38.20     42.00 o
  -7  16   5     5978.50     6299.09    214.33 o
  -6  16   5       54.92       -2.81     42.76 o
  -5  16   5     4974.20     5226.60    182.69 o
  -4  16   5       11.29      -29.48     28.89 o
  -3  16   5     4140.72     4021.74    149.96 o
  -2  16   5      391.07      277.81     41.24 o
  -1  16   5     4640.83     4694.14    141.15 o
   0  16   5        3.42      -55.84     42.72 o
   1  16   5     4231.78     3940.61    128.30 o
   2  16   5       18.15      -14.36     23.86 o
   3  16   5     2574.16     2567.86    103.30 o
   4  16   5      335.66      206.66     42.25 o
   5  16   5      383.73      294.23     46.28 o
   6  16   5      186.23      113.55     39.61 o
   7  16   5       26.90        4.41     35.96 o
  -6  17   5     2315.34     2262.52    120.89 o
  -5  17   5       74.92       43.06     48.40 o
  -4  17   5     1557.52     1351.07     92.81 o
  -3  17   5     1690.03     1717.76    157.08 o
  -2  17   5     2157.93     2301.87    160.03 o
  -1  17   5      986.10     1036.33     67.97 o
   0  17   5     2425.61     2516.07    100.06 o
   1  17   5     2437.80     2410.25     98.93 o
   2  17   5      463.14      483.22     64.75 o
   3  17   5     3723.08     3887.91    132.24 o
   4  17   5      305.82      144.98     41.46 o
   5  17   5     2905.46     3060.61    140.02 o
   6  17   5       37.25       -7.27     35.66 o
  -4  18   5      584.72      610.74    109.49 o
  -3  18   5      315.46      200.53     52.71 o
  -2  18   5     2430.95     2432.95    146.27 o
  -1  18   5        1.01      -20.27     23.71 o
   0  18   5     2742.87     2568.46    104.60 o
   1  18   5       15.59       12.99     35.76 o
   2  18   5     5977.88     6177.16    180.33 o
   3  18   5        9.28       35.15     37.11 o
   4  18   5     3094.88     3001.16    160.78 o
 -14   0   6     3157.27     3004.35    190.04 o
 -12   0   6     3540.79     3414.94    142.79 o
 -10   0   6     5903.08     5613.24    188.83 o
  -8   0   6    11294.32    10514.21    301.39 o
  -6   0   6    27702.06    27014.63    779.67 o
  -4   0   6    31848.53    33396.33   1054.06 o
  -2   0   6     6891.18     6271.38    172.55 o
   0   0   6    14598.63    16051.01    404.29 o
   2   0   6      190.19       30.09     13.29 o
   4   0   6     1334.29     1399.26     84.83 o
   6   0   6      347.85      254.83     72.88 o
   8   0   6      346.83      173.67     39.80 o
  10   0   6     3698.24     3490.74    189.00 o
  12   0   6     1792.21     1870.82    147.01 o
 -14   1   6      740.91      846.67    113.37 o
 -13   1   6     2596.25     2402.60     98.18 o
 -12   1   6      147.31       83.34     25.38 o
 -11   1   6     3575.66     3256.04    102.21 o
 -10   1   6       86.43       21.52     25.68 o
  -9   1   6     6417.21     5897.61    135.21 o
  -8   1   6      303.30      223.49     42.08 o
  -7   1   6    10958.71    10649.23    179.48 o
  -6   1   6     2575.92     2419.87    100.76 o
  -5   1   6    14858.94    13712.55    220.87 o
  -4   1   6     1857.38     1560.25     44.07 o
  -3   1   6     1880.45     1677.52     41.20 o
  -2   1   6      388.42      274.21     18.42 o
  -1   1   6     6868.74     7064.19    134.78 o
   0   1   6     4104.72     4256.81     81.69 o
   1   1   6     5448.03     5581.32    105.31 o
   2   1   6    12493.54    12244.98    261.89 o
   3   1   6      253.44      123.98     12.22 o
   4   1   6    11539.11    11021.29    268.95 o
   5   1   6      289.71      250.67     21.39 o
   6   1   6    15824.74    15726.81    256.07 o
   7   1   6     1849.34     1807.02     52.72 o
   8   1   6     3512.52     3331.13     83.99 o
   9   1   6     1110.52     1012.48     54.93 o
  10   1   6     1452.36     1539.22     91.24 o
  11   1   6     2620.40     2669.03    119.57 o
  12   1   6     1314.29     1278.68     90.05 o
  13   1   6      780.82      727.01     80.70 o
 -14   2   6      250.15      189.99     41.00 o
 -13   2   6     1148.23     1157.25     72.02 o
 -12   2   6       14.99      -23.22     24.83 o
 -11   2   6      200.32      175.84     28.33 o
 -10   2   6      714.43      735.66     45.77 o
  -9   2   6        6.69      -17.05     16.74 o
  -8   2   6      939.46      794.31     37.45 o
  -7   2   6     1449.55     1348.80     49.62 o
  -6   2   6       95.41       63.91     11.27 o
  -5   2   6     6869.88     6888.76    120.52 o
  -4   2   6        0.09      -14.44      7.38 o
  -3   2   6      863.51      794.56     25.45 o
  -2   2   6      941.20      910.94     31.69 o
  -1   2   6    28738.87    29014.55    492.48 o
   0   2   6        6.75       -8.35     10.84 o
   1   2   6    22969.74    23415.29    361.76 o
   2   2   6      842.02      739.10     27.16 o
   3   2   6    39494.79    40514.77    644.50 o
   4   2   6        0.75      -19.10      9.55 o
   5   2   6    12928.53    12961.71    213.72 o
   6   2   6     1009.64      933.62     48.01 o
   7   2   6    16523.02    17087.58    301.70 o
   8   2   6      130.19       63.68     19.72 o
   9   2   6     6242.10     6085.44    143.91 o
  10   2   6       34.67      -28.62     27.47 o
  11   2   6     7346.10     7225.39    221.23 o
  12   2   6        2.18      -16.20     40.25 o
  13   2   6     1658.29     1753.62    105.06 o
 -14   3   6       35.52       29.43     35.11 o
 -13   3   6     2994.97     3065.76    113.97 o
 -12   3   6      189.81      219.01     36.24 o
 -11   3   6     3995.62     3956.58    113.19 o
 -10   3   6      152.86      110.66     23.33 o
  -9   3   6    11344.66    11319.74    211.73 o
  -8   3   6      897.62      804.96     38.86 o
  -7   3   6    12954.28    12356.96    222.90 o
  -6   3   6     1735.28     1829.93     46.84 o
  -5   3   6     9057.97     9145.40    153.96 o
  -4   3   6     9354.91     8794.17    147.03 o
  -3   3   6     5511.78     5271.74    103.61 o
  -2   3   6    17542.86    18500.85    288.81 o
  -1   3   6     1434.31     1483.20     46.41 o
   0   3   6    27704.63    29371.69    450.68 o
   1   3   6     6568.24     6377.71    109.11 o
   2   3   6     6461.75     5710.56    100.53 o
   3   3   6      228.68      162.44     21.28 o
   4   3   6    16792.15    16764.88    268.47 o
   5   3   6      428.60      363.06     43.49 o
   6   3   6    13384.18    13832.31    248.23 o
   7   3   6      119.17       65.48     23.93 o
   8   3   6     4376.52     4112.60     97.31 o
   9   3   6     1302.21     1288.16     60.84 o
  10   3   6     4521.98     4627.99    155.69 o
  11   3   6     1692.87     1645.13     97.51 o
  12   3   6     1827.36     1694.53     99.71 o
  13   3   6      918.17      905.97     83.65 o
 -14   4   6     1766.03     1848.83     94.08 o
 -13   4   6       10.40       -0.54     30.76 o
 -12   4   6     5067.65     5283.94    154.80 o
 -11   4   6      419.52      518.58     54.79 o
 -10   4   6    12683.42    12334.20    253.66 o
  -9   4   6      113.18       54.20     17.09 o
  -8   4   6     8927.50     8529.53    181.14 o
  -7   4   6      206.12      240.55     22.96 o
  -6   4   6    11394.56    10865.83    182.34 o
  -5   4   6      926.72      833.42     30.68 o
  -4   4   6    28704.10    28587.79    441.98 o
  -3   4   6     3918.10     3723.16     72.03 o
  -2   4   6    13935.92    13345.25    213.48 o
  -1   4   6      439.11      355.60     20.91 o
   0   4   6     8157.24     8551.44    155.26 o
   1   4   6        0.90       -8.62      7.98 o
   2   4   6     9574.75     9109.26    151.90 o
   3   4   6     1729.26     1824.13     45.25 o
   4   4   6     4276.83     4541.31     87.34 o
   5   4   6     1914.89     1902.41     56.40 o
   6   4   6       19.71      -20.28     25.55 o
   7   4   6      306.45      218.79     29.87 o
   8   4   6      440.56      359.63     37.18 o
   9   4   6        0.20      -41.87     20.93 o
  10   4   6     1652.35     1640.95     69.87 o
  11   4   6        1.30      -74.46     37.23 o
  12   4   6      825.29      740.61     77.76 o
  13   4   6        9.18      -79.30     39.65 o
 -14   5   6      140.30       97.30     39.38 o
 -13   5   6     1457.99     1289.55     79.64 o
 -12   5   6        2.08       -3.07     28.94 o
 -11   5   6     4899.24     4525.98    137.72 o
 -10   5   6      108.12       97.94     23.24 o
  -9   5   6     3436.14     3568.21     89.06 o
  -8   5   6     1507.51     1472.70     51.51 o
  -7   5   6     3902.65     3813.37     88.10 o
  -6   5   6     1867.62     1908.89     54.86 o
  -5   5   6    13854.46    13726.17    224.00 o
  -4   5   6     3822.19     3849.65     84.13 o
  -3   5   6     1854.11     1812.37     44.97 o
  -2   5   6    15590.35    16545.36    262.32 o
  -1   5   6     1811.17     1527.00     39.05 o
   0   5   6    19651.59    20598.25    323.21 o
   1   5   6     5965.41     5961.91    105.57 o
   2   5   6     3528.94     3225.88     65.37 o
   3   5   6     1993.45     1828.22     45.17 o
   4   5   6    21544.49    21593.42    369.08 o
   5   5   6      664.73      627.09     36.89 o
   6   5   6    10058.90     9983.17    188.29 o
   7   5   6      520.65      405.55     40.78 o
   8   5   6     6693.77     6461.85    151.19 o
   9   5   6      381.23      240.75     31.91 o
  10   5   6     3019.83     2995.73     95.15 o
  11   5   6      644.09      617.99     51.70 o
  12   5   6     1689.04     1601.82    100.84 o
  13   5   6      443.91      273.57     57.93 o
 -13   6   6      493.04      461.39     51.49 o
 -12   6   6       52.40      -34.05     30.29 o
 -11   6   6      148.65       98.94     34.13 o
 -10   6   6        3.80      -38.57     22.15 o
  -9   6   6      351.63      329.97     37.50 o
  -8   6   6       65.14       43.45     17.39 o
  -7   6   6     1390.09     1341.28     49.61 o
  -6   6   6       81.64       18.75     13.64 o
  -5   6   6     4922.76     4906.08     94.40 o
  -4   6   6      256.90      136.74     14.20 o
  -3   6   6     8739.24     8322.71    142.38 o
  -2   6   6      563.98      589.83     46.82 o
  -1   6   6    10815.13    10477.55    173.60 o
   0   6   6      275.97      342.84     29.93 o
   1   6   6     9929.06     9740.92    162.70 o
   2   6   6      101.30       86.77     12.26 o
   3   6   6    15589.93    14876.49    240.88 o
   4   6   6      992.30     1049.19     42.09 o
   5   6   6    15724.71    15743.27    279.66 o
   6   6   6       23.78       14.16     15.76 o
   7   6   6    10762.86    10860.18    205.64 o
   8   6   6       32.89      -19.88     23.07 o
   9   6   6     9532.89     9640.55    210.20 o
  10   6   6       55.19        4.68     25.47 o
  11   6   6     4995.65     5105.47    136.44 o
  12   6   6      155.96       86.12     49.60 o
  13   6   6     2717.01     2898.49    135.38 o
 -13   7   6     2264.89     2407.35    107.60 o
 -12   7   6      307.06      204.00     41.22 o
 -11   7   6     7246.45     7399.12    199.30 o
 -10   7   6      483.41      349.90     42.77 o
  -9   7   6     5325.50     5562.45    125.68 o
  -8   7   6        1.02       -5.76     16.06 o
  -7   7   6     7463.44     7341.61    147.56 o
  -6   7   6      492.92      457.25     36.44 o
  -5   7   6     5996.15     6005.71    116.09 o
  -4   7   6     1894.29     1995.75     50.97 o
  -3   7   6     6847.86     7453.42    130.82 o
  -2   7   6     4863.90     4765.44     90.46 o
  -1   7   6     2846.64     2789.39     81.49 o
   0   7   6     7668.79     7210.60    137.58 o
   1   7   6     5854.31     5998.26    118.66 o
   2   7   6     9860.51     9912.69    167.27 o
   3   7   6      366.70      324.42     21.44 o
   4   7   6     6223.00     6059.80    123.55 o
   5   7   6      217.97      155.21     23.98 o
   6   7   6     5458.48     5232.83    114.99 o
   7   7   6      232.99      111.96     32.18 o
   8   7   6     4527.76     4360.16    117.01 o
   9   7   6      199.65      110.17     28.50 o
  10   7   6     1773.64     1774.57     76.02 o
  11   7   6      183.26      137.83     34.57 o
  12   7   6     1854.89     1831.06    109.12 o
 -13   8   6       21.19       73.19     48.07 o
 -12   8   6     5076.59     5465.48    172.63 o
 -11   8   6        1.83      -15.41     30.47 o
 -10   8   6     8547.98     9094.23    205.76 o
  -9   8   6       35.78       22.45     23.87 o
  -8   8   6    15804.64    16223.63    294.27 o
  -7   8   6      155.63       99.94     19.14 o
  -6   8   6     8273.33     8299.82    177.66 o
  -5   8   6      899.01      982.81     42.01 o
  -4   8   6    14399.52    14235.21    263.03 o
  -3   8   6     1237.90     1168.86     43.22 o
  -2   8   6    15502.72    15880.29    277.07 o
  -1   8   6       21.13      -19.31     12.38 o
   0   8   6     3988.02     3498.73     80.49 o
   1   8   6       78.09       19.98     15.34 o
   2   8   6     8860.81     8805.44    165.68 o
   3   8   6        7.83      -16.90     14.51 o
   4   8   6      537.63      515.58     42.65 o
   5   8   6       14.17      -25.52     16.26 o
   6   8   6      431.15      410.00     38.62 o
   7   8   6       22.40      -46.71     23.35 o
   8   8   6      950.73      811.69     62.04 o
   9   8   6        1.43      -30.85     25.57 o
  10   8   6     1700.22     1907.66    136.63 o
  11   8   6      109.41       90.25     33.17 o
  12   8   6     1559.22     1660.56    116.11 o
 -12   9   6      251.68      216.17     64.96 o
 -11   9   6     2415.76     2526.41    104.44 o
 -10   9   6        3.96      -46.87     23.43 o
  -9   9   6     4719.26     4842.18    143.91 o
  -8   9   6      580.44      590.81     53.82 o
  -7   9   6     4879.34     4923.53    123.01 o
  -6   9   6      209.21       80.25     20.21 o
  -5   9   6    10687.00    10817.05    221.19 o
  -4   9   6     4966.19     4996.60    107.58 o
  -3   9   6     3627.45     3484.99     82.76 o
  -2   9   6     6986.03     6992.42    138.46 o
  -1   9   6     2181.55     1909.66     90.18 o
   0   9   6     9055.98     9041.80    170.65 o
   1   9   6     2500.32     2523.95     67.10 o
   2   9   6     6303.40     6334.01    128.08 o
   3   9   6      138.57       33.40     17.91 o
   4   9   6     5014.21     4912.38    121.37 o
   5   9   6        8.12      -26.26     17.50 o
   6   9   6     5964.60     6232.28    147.50 o
   7   9   6     1629.05     1693.97     79.52 o
   8   9   6     4536.83     4518.27    137.37 o
   9   9   6      979.94      912.62     66.30 o
  10   9   6     2035.91     2057.59     92.92 o
  11   9   6      532.01      471.95     56.20 o
  12   9   6      658.58      626.87    104.85 o
 -12  10   6      101.56       33.74     43.96 o
 -11  10   6       58.30       -2.47     31.17 o
 -10  10   6      187.03      150.58     35.30 o
  -9  10   6       26.58       -7.85     25.84 o
  -8  10   6       65.21        6.65     26.92 o
  -7  10   6      807.72      832.67     51.90 o
  -6  10   6      402.79      390.33     36.59 o
  -5  10   6     5036.50     5050.33    146.33 o
  -4  10   6       62.73       20.13     14.75 o
  -3  10   6     5682.48     5364.57    114.91 o
  -2  10   6      430.18      350.95     30.89 o
  -1  10   6     4582.64     4476.68    100.13 o
   0  10   6      168.80      146.59     20.86 o
   1  10   6     8107.06     7640.17    150.83 o
   2  10   6      449.99      335.04     32.60 o
   3  10   6     7776.83     7478.38    167.46 o
   4  10   6      168.64      120.21     24.19 o
   5  10   6    10697.99    11019.64    232.62 o
   6  10   6     2270.04     2250.07     91.38 o
   7  10   6     7107.50     7115.39    188.42 o
   8  10   6       29.43      -13.47     27.61 o
   9  10   6     5252.46     5424.88    160.09 o
  10  10   6       71.04       34.48     32.02 o
  11  10   6     1638.00     1711.79     91.28 o
 -11  11   6     2045.05     2262.07    103.82 o
 -10  11   6       16.12       -9.24     36.71 o
  -9  11   6     3025.38     3185.14    117.33 o
  -8  11   6      664.36      638.64     58.79 o
  -7  11   6     6635.69     6643.57    198.80 o
  -6  11   6     2485.35     2713.72     97.90 o
  -5  11   6     2442.34     2455.90     79.49 o
  -4  11   6      879.04      716.39     42.07 o
  -3  11   6      955.57      840.90     42.94 o
  -2  11   6     1843.34     1805.56     59.42 o
  -1  11   6     2628.42     2575.91     71.96 o
   0  11   6     4791.89     4441.50    101.71 o
   1  11   6       41.14      -18.67     20.75 o
   2  11   6     6970.27     6915.21    157.88 o
   3  11   6      216.46      182.18     25.97 o
   4  11   6     6456.42     6254.27    169.04 o
   5  11   6        0.76      -37.95     18.97 o
   6  11   6     5251.74     5387.03    156.26 o
   7  11   6       18.09      -29.20     25.90 o
   8  11   6      945.30      873.10     67.61 o
   9  11   6      456.00      327.18     43.56 o
  10  11   6     1199.18     1178.76     77.91 o
  11  11   6     1017.84     1136.50     79.03 o
 -11  12   6       10.06       16.90     35.90 o
 -10  12   6     2417.24     2547.13    109.74 o
  -9  12   6        2.48       -1.91     29.36 o
  -8  12   6     6947.39     7335.65    198.99 o
  -7  12   6      707.13      608.82     59.96 o
  -6  12   6     9041.05     9564.96    235.88 o
  -5  12   6      169.54      109.34     27.56 o
  -4  12   6     2333.97     2254.87     76.24 o
  -3  12   6     1019.48      936.05     46.23 o
  -2  12   6     3719.34     3639.27     90.99 o
  -1  12   6      136.43       73.75     18.92 o
   0  12   6     2684.93     2519.96     72.68 o
   1  12   6       47.30       -7.53     19.80 o
   2  12   6     1350.55     1198.27     59.97 o
   3  12   6      267.18      180.16     30.37 o
   4  12   6        3.99      -38.38     19.19 o
   5  12   6       19.05      -25.45     26.76 o
   6  12   6       93.37       34.98     28.38 o
   7  12   6       85.42       29.74     55.89 o
   8  12   6     1220.42     1359.75     81.53 o
   9  12   6       53.22       67.46     33.27 o
  10  12   6      442.56      443.30     76.61 o
 -10  13   6        4.10      -25.52     31.81 o
  -9  13   6     1562.10     1559.60     87.06 o
  -8  13   6      498.03      356.12     52.33 o
  -7  13   6     1557.12     1659.05    113.94 o
  -6  13   6      875.03      902.27     66.74 o
  -5  13   6     1749.57     1659.83    105.04 o
  -4  13   6     2340.29     2413.29     81.12 o
  -3  13   6     1230.84     1178.57     52.49 o
  -2  13   6     4039.57     3949.30     97.75 o
  -1  13   6       69.19      -30.38     22.18 o
   0  13   6     4488.67     4557.21    119.71 o
   1  13   6       44.52      -36.28     20.08 o
   2  13   6     9401.47     9583.29    209.75 o
   3  13   6       37.65       -6.90     22.63 o
   4  13   6     6431.38     6888.81    167.43 o
   5  13   6       32.50        3.73     27.53 o
   6  13   6     5956.68     6944.93    220.79 o
   7  13   6      205.51      180.35     38.00 o
   8  13   6     2935.85     3427.21    128.35 o
   9  13   6      204.10      160.30     38.77 o
  -9  14   6       51.14      -13.67     53.09 o
  -8  14   6     1124.69     1193.83     97.17 o
  -7  14   6      387.94      320.33     84.73 o
  -6  14   6      899.16      813.54     75.20 o
  -5  14   6     2284.66     2349.55    109.76 o
  -4  14   6      611.51      566.95     48.51 o
  -3  14   6     7150.91     7225.54    153.15 o
  -2  14   6      781.87      676.99     57.70 o
  -1  14   6     6067.44     6082.14    135.25 o
   0  14   6     1530.23     1453.19     68.50 o
   1  14   6     6838.43     6114.49    150.17 o
   2  14   6        7.09      -41.74     20.87 o
   3  14   6     4541.30     4666.22    129.04 o
   4  14   6      257.40      174.52     32.08 o
   5  14   6     9346.36    10132.10    328.36 o
   6  14   6      178.16      122.05     35.57 o
   7  14   6     5436.93     6234.90    185.27 o
   8  14   6        0.75        1.01     31.71 o
  -8  15   6       55.15       28.99     35.75 o
  -7  15   6     5157.16     5463.06    190.95 o
  -6  15   6      162.98       72.09     37.65 o
  -5  15   6     4670.11     4569.10    164.21 o
  -4  15   6      938.60      835.11     74.67 o
  -3  15   6     6674.62     6905.41    208.72 o
  -2  15   6      199.98       92.15     25.12 o
  -1  15   6     3285.59     3166.69    109.14 o
   0  15   6     1889.56     1616.69     78.99 o
   1  15   6     1471.53     1504.27     89.19 o
   2  15   6      961.09      894.64     64.73 o
   3  15   6      717.67      602.95     70.37 o
   4  15   6     1835.05     1798.48     89.57 o
   5  15   6      189.63       86.10     38.31 o
   6  15   6     2341.45     2405.30    121.05 o
   7  15   6      128.51       34.80     36.35 o
   8  15   6      728.78      527.64     65.59 o
  -7  16   6        7.20       14.13     36.57 o
  -6  16   6     4422.21     4550.11    204.73 o
  -5  16   6      161.92       23.33     34.84 o
  -4  16   6     5620.84     5743.38    190.73 o
  -3  16   6      117.01       56.36     26.55 o
  -2  16   6     6177.44     6204.37    170.67 o
  -1  16   6      129.86       81.48     27.91 o
   0  16   6     2717.46     2655.36    101.62 o
   1  16   6      253.73      131.01     30.01 o
   2  16   6     2683.08     2614.73    103.04 o
   3  16   6     1209.48     1284.19     76.08 o
   4  16   6      411.13      326.84     51.90 o
   5  16   6      531.09      522.31     78.63 o
   6  16   6       22.00      -48.49     36.92 o
  -6  17   6      280.73      170.64     44.71 o
  -5  17   6     1529.88     1527.08    100.17 o
  -4  17   6     1058.02     1070.09     95.36 o
  -3  17   6      838.91      774.51     76.97 o
  -2  17   6     2115.64     2262.69    109.37 o
  -1  17   6     1859.05     1823.21     87.11 o
   0  17   6     2914.40     2807.29    123.14 o
   1  17   6      369.66      230.29     38.84 o
   2  17   6     3770.26     3818.85    131.12 o
   3  17   6      480.41      437.30     95.30 o
   4  17   6     4869.19     5350.36    190.12 o
   5  17   6       16.64       10.16     34.45 o
  -3  18   6     3632.25     3415.54    175.50 o
  -2  18   6       53.54      -45.70     80.60 o
  -1  18   6     2750.91     2613.11    106.78 o
   0  18   6       25.23      -29.99     38.15 o
   1  18   6     4546.68     4454.22    146.31 o
   2  18   6        3.96      -32.67     31.64 o
   3  18   6     4298.11     4373.07    168.97 o
 -13   0   7     5783.78     5688.03    206.97 o
 -11   0   7     9625.70     9377.92    289.04 o
  -9   0   7     9261.67     8885.49    266.58 o
  -7   0   7    19662.23    19894.39    478.97 o
  -5   0   7    18987.13    19087.20    427.80 o
  -3   0   7     8278.94     7755.45    211.78 o
  -1   0   7     1419.73     1167.63     61.57 o
   1   0   7     1881.67     2009.49     77.53 o
   3   0   7      276.03      321.56     32.20 o
   5   0   7      834.59      905.86     52.56 o
   7   0   7     2012.29     1958.25     90.02 o
   9   0   7     2338.14     2282.34    113.49 o
  11   0   7     4677.98     4877.21    240.98 o
  13   0   7     2499.81     2627.16    181.13 o
 -14   1   7     1153.47     1065.24     73.44 o
 -13   1   7       12.69      -22.88     28.70 o
 -12   1   7     3909.09     3647.78    106.32 o
 -11   1   7      111.32       50.83     33.51 o
 -10   1   7     6857.09     6514.96    150.83 o
  -9   1   7        9.23      -29.01     18.06 o
  -8   1   7     5460.87     4972.57    106.15 o
  -7   1   7      765.31      710.90     51.20 o
  -6   1   7    12737.39    11579.88    192.62 o
  -5   1   7    10727.38    10763.99    178.60 o
  -4   1   7     5378.76     5370.64    103.34 o
  -3   1   7     1271.94     1071.76     33.73 o
  -2   1   7     3526.96     3396.75     76.70 o
  -1   1   7     5607.52     5542.58    112.55 o
   0   1   7     1393.25     1260.72     42.04 o
   1   1   7    26356.06    28149.19    434.50 o
   2   1   7      535.64      451.46     28.48 o
   3   1   7     2660.11     2442.24     80.43 o
   4   1   7      474.89      412.35     31.35 o
   5   1   7    10062.04     9860.22    194.84 o
   6   1   7     2254.70     2125.61     57.04 o
   7   1   7     8749.93     8797.90    171.13 o
   8   1   7     1680.70     1503.63     56.90 o
   9   1   7     3536.87     3622.46    104.46 o
  10   1   7     2883.94     3012.37    125.45 o
  11   1   7      829.24      784.55     78.81 o
  12   1   7     1921.16     1945.73    108.18 o
  13   1   7      878.42      793.23     84.51 o
 -14   2   7      139.68      132.15     38.33 o
 -13   2   7        1.65      -53.64     27.49 o
 -12   2   7       89.05       57.69     31.89 o
 -11   2   7      166.26       57.32     23.24 o
 -10   2   7      176.62      149.68     26.45 o
  -9   2   7       23.24        9.22     16.67 o
  -8   2   7     1923.25     1843.22     56.62 o
  -7   2   7       14.43      -10.30     11.82 o
  -6   2   7     3475.46     3371.76     71.34 o
  -5   2   7     2463.76     2353.53     54.48 o
  -4   2   7    11948.53    11997.78    195.59 o
  -3   2   7      297.87      246.99     19.08 o
  -2   2   7    18919.04    19279.96    320.71 o
  -1   2   7      552.26      528.99     46.69 o
   0   2   7    52138.75    55875.64    896.03 o
   1   2   7      197.99       67.07     11.27 o
   2   2   7    36912.99    36069.32    625.68 o
   3   2   7       67.37       25.48     10.87 o
   4   2   7    18753.41    18975.16    418.01 o
   5   2   7     1565.23     1381.02     46.31 o
   6   2   7    14442.28    14567.21    241.58 o
   7   2   7      634.88      638.39     49.23 o
   8   2   7     5720.06     6088.87    130.49 o
   9   2   7        3.08      -50.99     25.49 o
  10   2   7     4629.19     4782.30    142.03 o
  11   2   7        2.30      -40.23     39.16 o
  12   2   7     2299.48     2397.11    118.30 o
  13   2   7        5.83      -50.14     44.12 o
 -14   3   7     1144.27     1065.92     75.95 o
 -13   3   7        7.01      -12.32     28.80 o
 -12   3   7     2694.05     2779.67    104.06 o
 -11   3   7        7.00      -28.07     19.76 o
 -10   3   7     6182.42     5882.98    140.91 o
  -9   3   7      960.37      866.92     56.17 o
  -8   3   7    12657.67    12397.72    247.74 o
  -7   3   7     2387.24     2368.05     63.51 o
  -6   3   7     5051.30     4853.92     93.71 o
  -5   3   7    11022.00    10720.36    179.01 o
  -4   3   7    11257.39    11273.96    196.79 o
  -3   3   7    22126.92    24103.08    397.34 o
  -2   3   7     3391.40     3743.45     77.27 o
  -1   3   7    37885.99    40086.89    671.40 o
   0   3   7     1827.93     1422.22     73.65 o
   1   3   7    11896.20    12051.11    195.94 o
   2   3   7     3802.68     3700.73     72.87 o
   3   3   7     6091.23     6117.82    116.86 o
   4   3   7      117.40       94.32     13.82 o
   5   3   7    21035.53    21335.34    340.43 o
   6   3   7      452.10      360.07     48.78 o
   7   3   7     6413.67     6313.39    132.66 o
   8   3   7      466.57      391.61     37.83 o
   9   3   7     5514.94     5496.05    136.43 o
  10   3   7     1545.46     1517.41     78.42 o
  11   3   7     3523.78     3636.55    142.80 o
  12   3   7     1761.03     1793.00    103.90 o
  13   3   7      260.21      211.04     53.07 o
 -13   4   7     3462.37     3684.76    126.69 o
 -12   4   7        1.92      -26.72     26.29 o
 -11   4   7     7862.41     7618.47    175.41 o
 -10   4   7       46.72       23.83     20.31 o
  -9   4   7     5951.80     5876.46    126.28 o
  -8   4   7        0.71      -25.52     12.76 o
  -7   4   7    13019.33    12874.60    233.04 o
  -6   4   7      291.06      198.36     17.93 o
  -5   4   7     9828.89     9502.14    161.57 o
  -4   4   7      348.34      309.72     23.74 o
  -3   4   7    10781.53    10224.35    180.46 o
  -2   4   7     1500.23     1616.03     44.47 o
  -1   4   7      514.36      413.15     22.75 o
   0   4   7     1121.14     1273.01     38.67 o
   1   4   7     6498.07     6649.54    123.53 o
   2   4   7        8.53      -16.84      8.42 o
   3   4   7       62.31       11.48     10.29 o
   4   4   7       26.40       -7.77     10.60 o
   5   4   7      123.65       12.75     16.40 o
   6   4   7     1626.06     1684.37     56.63 o
   7   4   7      537.07      490.92     38.87 o
   8   4   7       45.95       16.19     19.40 o
   9   4   7     1856.38     1912.43     75.18 o
  10   4   7       49.09      -25.70     24.22 o
  11   4   7     2112.18     2005.25    105.88 o
  12   4   7        2.02      -46.46     41.06 o
  13   4   7     1101.24     1155.74     92.65 o
 -13   5   7      135.66       99.52     36.58 o
 -12   5   7     2292.40     2129.97     91.80 o
 -11   5   7      116.83      121.92     31.60 o
 -10   5   7     3662.81     3798.27    105.14 o
  -9   5   7      136.62      134.33     20.56 o
  -8   5   7     1236.66     1068.05     45.73 o
  -7   5   7      958.08      850.33     39.52 o
  -6   5   7     9009.61     8735.66    165.79 o
  -5   5   7     1756.77     1441.79     49.74 o
  -4   5   7    12673.97    12677.64    208.34 o
  -3   5   7     9918.99     9767.86    163.75 o
  -2   5   7     8559.78     8591.34    146.03 o
  -1   5   7     6343.40     5816.27    104.63 o
   0   5   7     2753.46     2720.38     58.45 o
   1   5   7     3659.11     3308.03     67.39 o
   2   5   7      276.47      165.81     15.54 o
   3   5   7    14313.85    13735.83    242.78 o
   4   5   7       17.52       10.02     13.86 o
   5   5   7     9068.38     8661.18    166.82 o
   6   5   7      452.18      339.05     48.93 o
   7   5   7     6035.15     6256.38    133.08 o
   8   5   7     1520.44     1438.61     66.20 o
   9   5   7     4323.62     4517.50    121.45 o
  10   5   7     1170.12     1294.18     67.18 o
  11   5   7     1653.38     1707.95     86.35 o
  12   5   7      340.50      231.81     55.19 o
 -13   6   7        3.00      -61.81     30.91 o
 -12   6   7       53.65       -6.05     31.52 o
 -11   6   7       20.91      -35.51     28.76 o
 -10   6   7      250.12      151.93     33.69 o
  -9   6   7     1356.14     1362.37     55.61 o
  -8   6   7     1242.23     1176.36     49.04 o
  -7   6   7       60.38       32.94     15.50 o
  -6   6   7     1485.90     1425.16     48.58 o
  -5   6   7      109.48       53.67     15.39 o
  -4   6   7     3013.72     2938.27     64.97 o
  -3   6   7        3.70      -16.21     11.96 o
  -2   6   7    17914.82    16674.33    267.27 o
  -1   6   7      168.52       77.98     20.24 o
   0   6   7    12879.47    12246.35    201.13 o
   1   6   7      111.51       36.28     16.19 o
   2   6   7     2991.82     2491.64     57.04 o
   3   6   7      474.91      427.07     26.96 o
   4   6   7    17185.17    16715.98    293.85 o
   5   6   7     2188.87     2218.75     64.54 o
   6   6   7    10394.16    10463.70    199.05 o
   7   6   7       72.78       23.02     19.91 o
   8   6   7     9711.43     9955.24    214.96 o
   9   6   7       62.95       34.63     27.72 o
  10   6   7     3076.68     3027.13     98.11 o
  11   6   7        0.50      -48.71     25.13 o
  12   6   7     3291.11     3372.55    143.89 o
 -13   7   7      173.58      126.01     39.50 o
 -12   7   7     3247.32     3458.42    124.80 o
 -11   7   7       22.88        8.49     31.49 o
 -10   7   7     4647.28     4795.20    129.00 o
  -9   7   7       34.39       -7.42     19.54 o
  -8   7   7     4542.77     4754.57    111.03 o
  -7   7   7      163.96      107.04     18.89 o
  -6   7   7      933.68      876.07     57.28 o
  -5   7   7     2025.10     1885.25     51.44 o
  -4   7   7     6152.78     6422.40    118.13 o
  -3   7   7     2995.42     2980.62     65.67 o
  -2   7   7     6504.03     6359.18    125.63 o
  -1   7   7     4241.47     3651.96     74.70 o
   0   7   7     2727.85     2647.14     66.31 o
   1   7   7     7853.24     7622.10    145.66 o
   2   7   7     1197.24     1155.82     51.49 o
   3   7   7     3255.81     2896.58     72.03 o
   4   7   7      341.97      268.01     25.80 o
   5   7   7     1168.45      928.04     45.32 o
   6   7   7      167.93      130.22     21.56 o
   7   7   7     4433.78     4084.66    124.86 o
   8   7   7      785.87      549.78     54.98 o
   9   7   7     1568.59     1481.36     76.50 o
  10   7   7      547.51      396.13     54.34 o
  11   7   7     1316.06     1253.90     77.00 o
  12   7   7      899.58      950.59    106.24 o
 -12   8   7       37.71       20.95     33.70 o
 -11   8   7     5627.53     5842.33    170.38 o
 -10   8   7       84.20       41.89     26.98 o
  -9   8   7    10413.12    10598.79    269.86 o
  -8   8   7     1031.12     1097.23     51.68 o
  -7   8   7     8241.86     8626.69    227.43 o
  -6   8   7        0.28      -34.24     17.12 o
  -5   8   7     8295.99     7972.83    181.66 o
  -4   8   7     1091.16     1121.88     44.35 o
  -3   8   7     6115.86     6039.75    122.65 o
  -2   8   7      404.08      317.90     27.06 o
  -1   8   7     1065.23      942.88     39.95 o
   0   8   7      279.92      229.53     20.82 o
   1   8   7     3802.80     3938.31     89.56 o
   2   8   7      736.46      655.67     35.41 o
   3   8   7      494.55      481.06     41.68 o
   4   8   7     1022.00      992.07     58.70 o
   5   8   7      772.53      682.54     46.00 o
   6   8   7        0.45      -22.23     23.93 o
   7   8   7       12.72      -25.40     25.13 o
   8   8   7      469.26      381.51     43.53 o
   9   8   7     1884.59     1980.84     88.55 o
  10   8   7        1.85      -15.79     28.08 o
  11   8   7     2212.93     2288.41     99.03 o
  12   8   7      335.04      346.74     61.20 o
 -12   9   7     1022.32      933.75     85.62 o
 -11   9   7       59.07       32.14     37.67 o
 -10   9   7     2447.40     2576.72    102.68 o
  -9   9   7      216.60      172.18     32.53 o
  -8   9   7     2731.03     2719.49     94.00 o
  -7   9   7      505.45      501.59     53.36 o
  -6   9   7     4107.37     4304.72    129.25 o
  -5   9   7     5899.08     5727.59    134.05 o
  -4   9   7     8403.09     8441.48    164.11 o
  -3   9   7     6010.42     6002.58    134.64 o
  -2   9   7      789.92      654.23     45.83 o
  -1   9   7     6789.77     6935.73    139.02 o
   0   9   7     1638.67     1665.47     54.15 o
   1   9   7     8483.24     8401.06    162.62 o
   2   9   7      645.65      525.53     42.47 o
   3   9   7    10302.24    10174.32    212.72 o
   4   9   7      303.97      183.32     38.52 o
   5   9   7     3842.01     3710.80    105.08 o
   6   9   7        5.82      -39.90     19.95 o
   7   9   7     5209.12     5512.91    156.15 o
   8   9   7       67.35       -9.59     27.41 o
   9   9   7     2039.85     2207.85     94.96 o
  10   9   7     1054.79     1091.03     74.98 o
  11   9   7     1269.63     1516.37    100.72 o
 -12  10   7       30.79      -50.51     40.68 o
 -11  10   7       86.64       46.93     32.79 o
 -10  10   7      247.50      142.81     35.44 o
  -9  10   7        2.73      -48.86     25.23 o
  -8  10   7      269.53      132.68     32.45 o
  -7  10   7      595.78      710.05     50.35 o
  -6  10   7     6021.56     6393.39    150.04 o
  -5  10   7       24.77      -20.71     20.25 o
  -4  10   7     3053.30     2963.34     78.63 o
  -3  10   7      761.18      758.15     41.21 o
  -2  10   7     7471.65     7137.73    144.47 o
  -1  10   7        6.77      -16.35     14.95 o
   0  10   7     5803.23     5383.36    116.28 o
   1  10   7       83.93       -3.65     17.55 o
   2  10   7    11657.16    11348.44    234.33 o
   3  10   7      186.92      173.81     25.97 o
   4  10   7     9647.33     9846.59    211.24 o
   5  10   7      173.32      156.76     26.66 o
   6  10   7    10143.84    10534.17    227.84 o
   7  10   7      919.85      827.74     63.95 o
   8  10   7     5295.21     5571.81    162.53 o
   9  10   7       42.75       53.36     31.90 o
  10  10   7     3296.49     3609.00    128.66 o
  11  10   7      341.52      289.11     44.30 o
 -11  11   7      245.82      204.16     43.15 o
 -10  11   7     3279.30     3454.17    170.89 o
  -9  11   7      243.16      192.99     36.63 o
  -8  11   7     3668.23     3874.75    207.17 o
  -7  11   7     1653.05     1773.01     72.14 o
  -6  11   7     6150.26     6218.30    149.51 o
  -5  11   7     1935.76     1880.32     71.59 o
  -4  11   7     4345.12     4107.05    108.33 o
  -3  11   7     1752.38     1748.27     60.05 o
  -2  11   7     2882.93     2912.63     79.43 o
  -1  11   7     4552.90     4327.81    101.99 o
   0  11   7     1828.58     1662.01     63.91 o
   1  11   7     7742.29     7887.34    175.12 o
   2  11   7      115.78       60.97     23.30 o
   3  11   7     4426.47     4157.14    124.75 o
   4  11   7      301.98      214.86     28.21 o
   5  11   7     3308.17     3321.09    130.18 o
   6  11   7      362.31      204.19     41.40 o
   7  11   7     3165.26     3247.50    134.08 o
   8  11   7      377.29      299.78     40.66 o
   9  11   7     1869.21     1898.06     92.94 o
  10  11   7     1030.45     1099.98     77.63 o
 -10  12   7       37.24        8.44     32.39 o
  -9  12   7     4657.72     4764.72    164.60 o
  -8  12   7        0.50      -17.35     25.69 o
  -7  12   7     5989.87     6229.56    174.81 o
  -6  12   7       14.28      -18.90     19.22 o
  -5  12   7     6612.80     6995.18    174.05 o
  -4  12   7       34.46        6.73     18.87 o
  -3  12   7     1386.28     1248.21     63.28 o
  -2  12   7      564.98      569.92     49.18 o
  -1  12   7     3205.65     2829.14     79.01 o
   0  12   7        6.67      -30.58     20.10 o
   1  12   7        7.96      -35.80     19.86 o
   2  12   7      410.23      292.77     35.27 o
   3  12   7       23.93      -27.89     20.93 o
   4  12   7       76.21      -27.67     25.98 o
   5  12   7       16.25      -25.28     21.86 o
   6  12   7       16.63      -41.16     32.58 o
   7  12   7      418.63      575.24     70.75 o
   8  12   7       32.92      -20.44     37.97 o
   9  12   7     1561.38     1811.61    102.87 o
  10  12   7       14.81       -7.12     33.88 o
 -10  13   7     2006.84     2295.03    114.59 o
  -9  13   7       97.22       29.35     31.57 o
  -8  13   7      857.58      908.39     70.60 o
  -7  13   7      712.87      633.62     59.84 o
  -6  13   7     1973.27     1896.97     88.77 o
  -5  13   7     3006.03     3109.24    118.28 o
  -4  13   7     1512.72     1472.95     65.80 o
  -3  13   7     3041.50     2983.06    100.11 o
  -2  13   7      388.51      221.30     50.22 o
  -1  13   7     6604.83     6447.06    139.77 o
   0  13   7       28.24       10.31     24.22 o
   1  13   7    10125.47     9755.96    212.00 o
   2  13   7       30.66      -18.53     22.04 o
   3  13   7     8160.08     8413.84    193.49 o
   4  13   7        5.13       -6.38     23.73 o
   5  13   7     3841.97     4405.33    126.89 o
   6  13   7      364.88      345.90     45.63 o
   7  13   7     3998.14     4563.67    150.37 o
   8  13   7      344.16      472.44     64.90 o
   9  13   7     2193.64     2481.48    140.98 o
  -9  14   7      166.11       99.74     43.26 o
  -8  14   7      580.14      431.96     57.68 o
  -7  14   7      671.20      725.92     63.95 o
  -6  14   7     1381.23     1330.37     78.10 o
  -5  14   7        1.03      -37.53     18.76 o
  -4  14   7     4304.24     4400.77    120.45 o
  -3  14   7        0.70      -39.90     19.95 o
  -2  14   7     8208.60     8076.36    168.12 o
  -1  14   7      304.76      133.25     35.13 o
   0  14   7     5713.41     5514.20    140.82 o
   1  14   7       17.35      -51.22     29.47 o
   2  14   7     7493.82     7684.46    180.75 o
   3  14   7       22.64        5.95     25.38 o
   4  14   7     8198.43     8620.98    224.86 o
   5  14   7       25.99       40.91     31.08 o
   6  14   7     7975.83     9235.06    277.83 o
   7  14   7        3.28      -33.29     30.11 o
   8  14   7     2236.82     2321.29    109.64 o
  -8  15   7     3138.06     3460.80    163.35 o
  -7  15   7      314.30      154.13     42.42 o
  -6  15   7     4592.71     4684.42    170.10 o
  -5  15   7     1108.38     1040.30     82.39 o
  -4  15   7     4050.51     4165.19    267.30 o
  -3  15   7      784.72      782.80     60.67 o
  -2  15   7     2133.50     2170.65     80.78 o
  -1  15   7     1924.19     1786.92     82.39 o
   0  15   7      422.01      236.40     33.93 o
   1  15   7     1173.47      921.30     59.87 o
   2  15   7      236.93       74.87     27.99 o
   3  15   7     1105.18     1078.09     66.78 o
   4  15   7      135.79       97.89     31.29 o
   5  15   7     2845.45     2797.83    114.75 o
   6  15   7      147.35       96.83     35.00 o
   7  15   7      659.42      628.39     66.89 o
  -7  16   7     3736.88     3841.42    173.49 o
  -6  16   7       18.28        3.09     32.12 o
  -5  16   7     3963.42     3935.28    153.87 o
  -4  16   7      201.51      110.52     38.58 o
  -3  16   7     3647.23     3850.25    125.79 o
  -2  16   7      255.56      235.43     36.77 o
  -1  16   7     3210.62     3239.91    113.87 o
   0  16   7       95.95       17.58     26.03 o
   1  16   7      630.71      546.70     58.48 o
   2  16   7      526.62      391.14     73.39 o
   3  16   7      155.99       57.26     29.45 o
   4  16   7      965.96     1036.38     84.45 o
   5  16   7       10.41      -32.57     32.65 o
   6  16   7       68.52       54.00     38.50 o
  -5  17   7      811.82      722.03     85.57 o
  -4  17   7      729.20      716.98     77.76 o
  -3  17   7     3347.77     3468.82    172.99 o
  -2  17   7     1362.95     1419.04    120.94 o
  -1  17   7     2805.27     2677.40    105.95 o
   0  17   7      457.43      368.34     44.07 o
   1  17   7     3126.43     2925.67    121.56 o
   2  17   7      210.14      103.32     32.20 o
   3  17   7     4551.60     4918.21    156.43 o
   4  17   7       27.96        5.79     36.09 o
  -2  18   7     4592.70     4420.04    231.72 o
  -1  18   7      136.43       80.06     39.71 o
   0  18   7     3969.24     3839.70    133.45 o
   1  18   7       36.11        3.55     30.05 o
 -14   0   8     5079.69     4832.09    342.43 o
 -12   0   8     6779.79     6632.48    226.00 o
 -10   0   8     9776.17     9220.03    359.25 o
  -8   0   8    12296.69    11884.06    337.95 o
  -6   0   8    18572.08    17932.50    449.91 o
  -4   0   8     5945.32     6114.33    154.53 o
  -2   0   8     1514.86     1023.09    100.89 o
   0   0   8     9278.75     9455.11    256.14 o
   2   0   8      857.68      821.55     48.08 o
   4   0   8       30.03       -7.06     17.09 o
   6   0   8     5370.80     5422.56    184.67 o
   8   0   8     3048.84     3162.49    135.31 o
  10   0   8     6887.65     7274.43    313.99 o
  12   0   8     3613.80     3695.29    213.22 o
 -13   1   8     2821.12     2677.86     99.26 o
 -12   1   8      278.09      265.74     38.60 o
 -11   1   8     5539.43     5393.02    134.92 o
 -10   1   8      722.86      696.68     47.24 o
  -9   1   8     6618.98     6174.98    142.41 o
  -8   1   8       24.54      -20.14     17.15 o
  -7   1   8     6581.79     6314.11    117.55 o
  -6   1   8     3848.94     3810.14     79.81 o
  -5   1   8     5331.09     5002.85     94.55 o
  -4   1   8     3030.61     2985.06     62.64 o
  -3   1   8     3251.32     3232.98     70.26 o
  -2   1   8     6389.21     6688.14    134.81 o
  -1   1   8      684.09      561.47     32.72 o
   0   1   8    19101.88    19428.31    348.16 o
   1   1   8     1088.71     1072.76     33.99 o
   2   1   8    16564.09    16554.29    264.64 o
   3   1   8     1582.21     1548.49     48.21 o
   4   1   8     6283.06     6064.11    116.29 o
   5   1   8     1746.42     1562.74     47.77 o
   6   1   8     7883.10     7583.19    142.77 o
   7   1   8      493.08      462.65     45.64 o
   8   1   8     2369.59     2330.09     81.11 o
   9   1   8      912.67      830.94     56.51 o
  10   1   8     1481.35     1539.88     97.03 o
  11   1   8     2690.24     2737.78    124.38 o
  12   1   8      917.57      858.56     85.55 o
  13   1   8     1363.64     1474.26    102.39 o
 -13   2   8        1.49      -29.35     30.20 o
 -12   2   8       92.54       36.51     25.38 o
 -11   2   8     1074.27      987.03     58.13 o
 -10   2   8      100.52       42.40     21.14 o
  -9   2   8     2456.06     2213.04     72.72 o
  -8   2   8      959.02      882.95     40.85 o
  -7   2   8     7762.66     7599.05    148.35 o
  -6   2   8      411.66      411.38     29.22 o
  -5   2   8    22995.11    22874.84    360.33 o
  -4   2   8        0.39      -20.64     10.32 o
  -3   2   8    12728.91    12699.90    219.79 o
  -2   2   8       55.40       15.71     16.75 o
  -1   2   8    35974.33    37768.55    612.92 o
   0   2   8     1509.56     1614.90     60.05 o
   1   2   8    24161.12    24775.24    386.23 o
   2   2   8     1152.37     1117.81     43.74 o
   3   2   8    15742.29    15412.48    295.20 o
   4   2   8      758.79      681.11     34.02 o
   5   2   8    11971.04    11905.42    201.65 o
   6   2   8     1345.52     1408.69     54.80 o
   7   2   8     7387.54     7480.71    152.62 o
   8   2   8      130.86       49.79     22.21 o
   9   2   8     3059.27     3201.03    110.54 o
  10   2   8       70.98      -33.62     30.01 o
  11   2   8     2029.25     2075.63    110.07 o
  12   2   8       13.09      -34.58     42.94 o
 -13   3   8     2226.97     2205.75    105.85 o
 -12   3   8       23.19      -15.54     22.67 o
 -11   3   8     3343.50     3263.78     97.60 o
 -10   3   8     1299.81     1397.60     60.74 o
  -9   3   8     5465.78     5241.94    126.76 o
  -8   3   8     1234.91     1144.45     46.32 o
  -7   3   8     4160.95     4055.18     92.40 o
  -6   3   8     3738.27     3471.36     73.82 o
  -5   3   8     4968.33     4679.47     96.71 o
  -4   3   8     8528.76     8172.55    200.35 o
  -3   3   8     3174.26     2947.84     66.69 o
  -2   3   8    15467.83    15788.48    268.73 o
  -1   3   8     1821.73     1821.56     49.50 o
   0   3   8    18586.16    18530.13    311.12 o
   1   3   8      549.92      535.26     29.61 o
   2   3   8     5941.22     6002.60    123.88 o
   3   3   8       11.19      -11.22     10.24 o
   4   3   8    12783.73    12552.13    209.09 o
   5   3   8      952.05      829.51     48.91 o
   6   3   8     9756.06     9554.57    183.84 o
   7   3   8      257.88      158.58     23.24 o
   8   3   8     4000.24     4192.86    103.26 o
   9   3   8     1867.47     1943.41     75.60 o
  10   3   8     1673.45     1554.16     81.87 o
  11   3   8     1393.07     1411.89     94.27 o
  12   3   8      712.46      609.49     73.90 o
 -13   4   8        5.89      -15.99     30.84 o
 -12   4   8     4836.16     4789.30    160.48 o
 -11   4   8       52.13       26.26     22.78 o
 -10   4   8     6639.69     6429.71    152.20 o
  -9   4   8      336.69      340.41     30.43 o
  -8   4   8     2834.85     2690.99     74.44 o
  -7   4   8      308.66      219.78     36.94 o
  -6   4   8     3168.68     3111.03     80.59 o
  -5   4   8      506.33      444.52     26.54 o
  -4   4   8    14587.44    13917.83    241.66 o
  -3   4   8      724.91      692.35     30.56 o
  -2   4   8     1948.39     1708.95     46.78 o
  -1   4   8      348.26      393.04     28.08 o
   0   4   8      595.25      547.08     25.45 o
   1   4   8       14.90       -0.56     10.06 o
   2   4   8      181.02      117.94     19.02 o
   3   4   8      355.33      257.81     26.92 o
   4   4   8     1066.79      945.89     36.81 o
   5   4   8      410.76      423.86     34.16 o
   6   4   8     4245.50     4248.06     99.88 o
   7   4   8        9.53      -32.20     17.66 o
   8   4   8     3177.49     3278.96     89.67 o
   9   4   8       29.27      -44.78     22.39 o
  10   4   8     2143.19     2170.76     93.87 o
  11   4   8       23.40      -35.62     41.46 o
  12   4   8     2420.87     2651.72    127.03 o
 -13   5   8     1799.91     1855.45     99.46 o
 -12   5   8        1.80      -42.96     29.04 o
 -11   5   8     3822.75     3791.48    135.48 o
 -10   5   8      142.17       82.52     23.52 o
  -9   5   8     2968.50     3218.07     85.81 o
  -8   5   8     2648.37     2566.12     72.37 o
  -7   5   8     2256.07     2016.33     59.89 o
  -6   5   8       61.79       10.78     13.49 o
  -5   5   8     3810.25     3852.45     84.83 o
  -4   5   8     3353.78     3153.82     70.96 o
  -3   5   8     5232.10     5451.17    101.73 o
  -2   5   8    10080.45    10123.66    170.16 o
  -1   5   8     2450.49     2455.76     56.14 o
   0   5   8     5483.72     5102.72     95.03 o
   1   5   8      967.02      939.89     33.18 o
   2   5   8     5957.20     5646.87    104.82 o
   3   5   8      534.22      502.75     28.16 o
   4   5   8    12584.98    12203.39    222.76 o
   5   5   8       59.49       -4.93     15.72 o
   6   5   8     4776.68     4840.71    110.15 o
   7   5   8     1362.73     1379.40     58.05 o
   8   5   8     4014.92     4092.87    113.95 o
   9   5   8      159.92       35.23     26.63 o
  10   5   8     2101.01     2111.90     82.57 o
  11   5   8     1053.14     1098.94     76.20 o
  12   5   8      783.23      830.81     85.83 o
 -13   6   8        3.88      -49.28     34.77 o
 -12   6   8        5.36      -22.92     31.59 o
 -11   6   8      125.80       76.07     34.38 o
 -10   6   8      147.75       55.46     26.34 o
  -9   6   8       75.41       -5.99     17.70 o
  -8   6   8       17.39      -13.81     16.45 o
  -7   6   8     5811.69     5731.22    122.42 o
  -6   6   8       68.14       55.28     18.35 o
  -5   6   8     6914.54     7014.22    128.28 o
  -4   6   8        0.51      -17.52     10.50 o
  -3   6   8    13197.57    13101.40    230.06 o
  -2   6   8      263.78      246.36     34.02 o
  -1   6   8    12592.37    12087.83    252.92 o
   0   6   8     1071.67     1052.66     76.25 o
   1   6   8    15670.01    15639.50    253.58 o
   2   6   8      442.30      465.85     27.55 o
   3   6   8    10666.33    10424.47    177.81 o
   4   6   8      606.14      566.79     37.69 o
   5   6   8     5032.89     4841.15    109.15 o
   6   6   8      114.52       54.11     19.85 o
   7   6   8    11295.79    11840.02    225.72 o
   8   6   8      462.81      359.17     43.85 o
   9   6   8     3747.23     3720.58    109.64 o
  10   6   8       12.51      -48.53     24.26 o
  11   6   8     2146.07     2214.16    125.49 o
  12   6   8       50.57       22.76     53.41 o
 -12   7   8       68.77       43.03     37.98 o
 -11   7   8     3944.64     4088.64    146.28 o
 -10   7   8      461.51      342.50     62.97 o
  -9   7   8     2253.24     2619.64     83.14 o
  -8   7   8      445.79      285.79     41.00 o
  -7   7   8     3965.59     3830.23    101.69 o
  -6   7   8     1740.62     1734.34     57.51 o
  -5   7   8     1161.93     1035.46     42.36 o
  -4   7   8     1908.06     1815.71     51.15 o
  -3   7   8     3600.76     3405.64     80.07 o
  -2   7   8     2620.66     2344.33     63.39 o
  -1   7   8     2244.11     1894.33     81.93 o
   0   7   8     8143.86     8284.55    157.96 o
   1   7   8     1156.55     1011.15     41.72 o
   2   7   8     2776.20     2455.19     64.64 o
   3   7   8      277.46      157.51     21.83 o
   4   7   8     3903.26     3732.64     99.38 o
   5   7   8      370.15      235.10     30.08 o
   6   7   8     3282.50     3028.16     91.54 o
   7   7   8     1885.26     1769.01     72.35 o
   8   7   8     1495.04     1458.16     75.88 o
   9   7   8     1562.05     1589.46     80.49 o
  10   7   8      274.07      122.13     35.06 o
  11   7   8      972.59      961.47     78.66 o
 -12   8   8     4008.00     4465.81    188.85 o
 -11   8   8       14.02      -28.98     35.92 o
 -10   8   8     7150.29     7350.55    213.91 o
  -9   8   8      111.42       41.20     23.55 o
  -8   8   8     5833.11     6132.26    157.58 o
  -7   8   8       97.10        5.29     19.03 o
  -6   8   8     3210.18     3285.15    103.72 o
  -5   8   8      382.87      325.42     41.79 o
  -4   8   8    14380.03    14115.11    253.51 o
  -3   8   8       53.70       30.06     16.57 o
  -2   8   8     1649.79     1480.92     49.70 o
  -1   8   8      393.66      334.12     38.50 o
   0   8   8       61.24       13.85     13.43 o
   1   8   8      625.55      608.32     36.04 o
   2   8   8      578.52      486.93     35.62 o
   3   8   8      539.73      497.53     42.20 o
   4   8   8     4061.75     3823.54    103.07 o
   5   8   8      209.03      140.82     37.79 o
   6   8   8     1012.19      857.03     54.51 o
   7   8   8      335.33      259.22     35.52 o
   8   8   8     1413.86     1395.24     76.16 o
   9   8   8      237.39      126.67     33.65 o
  10   8   8     2857.02     3090.49    115.69 o
  11   8   8      120.73       76.04     34.32 o
 -12   9   8        0.77      -19.22     40.17 o
 -11   9   8     1602.10     1632.62    125.04 o
 -10   9   8      341.86      358.58     55.65 o
  -9   9   8     3062.62     3063.31    119.97 o
  -8   9   8     1913.20     1903.25     78.06 o
  -7   9   8     2447.20     2330.19     84.20 o
  -6   9   8     1751.34     1833.97    103.87 o
  -5   9   8     5093.17     5248.57    127.42 o
  -4   9   8     7619.87     7449.22    162.40 o
  -3   9   8      106.01       67.84     17.22 o
  -2   9   8     6564.28     6328.03    130.62 o
  -1   9   8      276.16      143.66     21.92 o
   0   9   8     7187.90     7075.06    191.34 o
   1   9   8       89.26       -1.29     26.91 o
   2   9   8     6989.33     6691.69    152.96 o
   3   9   8        5.33      -38.95     19.48 o
   4   9   8     7859.40     7776.25    175.59 o
   5   9   8      280.22      187.62     28.63 o
   6   9   8     5430.15     5821.41    144.60 o
   7   9   8       44.98      -36.02     25.71 o
   8   9   8     2381.12     2399.75     98.37 o
   9   9   8     1876.08     2017.40     93.40 o
  10   9   8     1609.91     1792.01     90.52 o
  11   9   8     1423.60     1466.82     87.76 o
 -11  10   8      748.41      733.28     75.53 o
 -10  10   8      215.96       83.07     36.09 o
  -9  10   8     1224.02     1282.03     87.84 o
  -8  10   8       68.67       12.75     23.79 o
  -7  10   8     2975.08     2923.26    119.55 o
  -6  10   8      547.88      598.94     50.15 o
  -5  10   8     4768.52     4636.64    118.71 o
  -4  10   8      963.57      866.09     46.78 o
  -3  10   8     9128.04     8838.02    173.13 o
  -2  10   8       70.33       53.63     30.04 o
  -1  10   8    10578.12    10092.25    193.24 o
   0  10   8        2.27       -0.56     19.97 o
   1  10   8    21126.56    21205.93    404.89 o
   2  10   8       41.34        3.17     21.01 o
   3  10   8    10071.87    10077.05    215.35 o
   4  10   8      675.15      722.78     53.15 o
   5  10   8     8760.21     8859.64    203.92 o
   6  10   8      144.11       71.72     29.05 o
   7  10   8     5967.13     6316.44    175.99 o
   8  10   8        8.82      -53.29     26.65 o
   9  10   8     4081.79     4376.40    142.36 o
  10  10   8        2.40      -34.02     31.24 o
 -11  11   8     1990.26     2282.50    115.24 o
 -10  11   8      191.76       56.50     44.13 o
  -9  11   8     2941.86     3071.00    151.41 o
  -8  11   8      817.77      698.86     68.35 o
  -7  11   8     7969.67     8734.84    211.12 o
  -6  11   8     1746.93     1816.79     77.18 o
  -5  11   8     3378.03     3447.26    106.32 o
  -4  11   8     1558.12     1360.34     70.50 o
  -3  11   8     2249.75     2182.56     68.63 o
  -2  11   8     3623.93     3514.21     96.85 o
  -1  11   8     4935.70     4642.26    122.62 o
   0  11   8    10082.01    10047.81    194.77 o
   1  11   8     1206.49     1046.75     64.80 o
   2  11   8     6784.07     6513.05    156.53 o
   3  11   8      278.87      268.21     31.26 o
   4  11   8     5413.38     5324.63    139.05 o
   5  11   8      111.57      116.94     26.62 o
   6  11   8     2625.51     2888.77    111.18 o
   7  11   8      758.99      756.63     64.93 o
   8  11   8     2119.57     2243.81     98.98 o
   9  11   8     1007.75     1067.31     75.69 o
  10  11   8     1490.83     1613.71     91.36 o
 -10  12   8     2917.22     3200.80    134.41 o
  -9  12   8        0.71      -38.75     29.84 o
  -8  12   8     5331.46     5475.11    177.87 o
  -7  12   8       21.88      -21.36     28.03 o
  -6  12   8     6117.04     6549.32    170.03 o
  -5  12   8       15.06      -12.13     20.57 o
  -4  12   8     1385.89     1263.73     64.05 o
  -3  12   8       22.05      -28.31     17.93 o
  -2  12   8     4160.28     3998.44    108.86 o
  -1  12   8       28.22      -39.19     19.60 o
   0  12   8      670.43      484.76     41.47 o
   1  12   8      253.13      127.49     32.41 o
   2  12   8       10.66      -40.95     20.47 o
   3  12   8      233.28      140.62     28.95 o
   4  12   8      179.25       78.72     26.63 o
   5  12   8        0.97      -47.36     23.68 o
   6  12   8      195.52      171.39     35.44 o
   7  12   8        1.37      -68.19     34.09 o
   8  12   8     1602.49     1712.64     90.77 o
   9  12   8       46.39        7.84     33.31 o
  -9  13   8      835.87      868.85     77.40 o
  -8  13   8      290.52      114.14     36.80 o
  -7  13   8     1327.08     1479.41     88.70 o
  -6  13   8     1047.90     1107.61     65.19 o
  -5  13   8     1587.31     1484.67     72.99 o
  -4  13   8     2449.79     2402.87     95.51 o
  -3  13   8     1617.42     1500.24     61.04 o
  -2  13   8     3193.29     3198.91     88.87 o
  -1  13   8       36.38      -40.73     20.37 o
   0  13   8     6167.60     5964.79    147.68 o
   1  13   8       76.61      -28.27     29.07 o
   2  13   8     6689.82     6632.58    162.24 o
   3  13   8      209.18      130.72     30.20 o
   4  13   8     4940.45     5286.36    142.35 o
   5  13   8      179.86       90.17     29.88 o
   6  13   8     2311.90     2687.07    111.18 o
   7  13   8      317.62      339.50     47.42 o
   8  13   8     1818.92     1948.44     99.96 o
  -8  14   8      444.51      319.73     45.33 o
  -7  14   8     1323.36     1358.99     88.07 o
  -6  14   8      173.20      120.77     35.61 o
  -5  14   8     2431.80     2635.44    102.07 o
  -4  14   8      758.97      730.48     57.17 o
  -3  14   8     5215.71     5083.18    147.50 o
  -2  14   8       92.10       44.68     22.62 o
  -1  14   8     6557.44     6483.93    158.64 o
   0  14   8       99.08      -14.12     32.00 o
   1  14   8     7933.34     7743.44    181.94 o
   2  14   8      673.92      662.19     59.35 o
   3  14   8     5829.49     6109.82    157.58 o
   4  14   8       33.62        0.31     26.56 o
   5  14   8     7543.58     8480.27    246.98 o
   6  14   8        5.91      -12.04     30.69 o
   7  14   8     2074.39     2289.48    107.29 o
  -7  15   8     3026.38     3105.70    151.20 o
  -6  15   8      428.17      202.17     52.93 o
  -5  15   8     2147.22     2146.52    121.19 o
  -4  15   8      825.26      816.44     66.72 o
  -3  15   8     1360.13     1240.03     79.49 o
  -2  15   8     1360.40     1275.77     69.99 o
  -1  15   8        6.36      -38.85     21.74 o
   0  15   8     2885.08     2688.52     93.84 o
   1  15   8        1.18      -44.10     22.05 o
   2  15   8     1834.86     1849.19     81.61 o
   3  15   8       66.27       12.64     26.40 o
   4  15   8     1338.44     1125.07     71.00 o
   5  15   8       47.38       49.01     33.12 o
   6  15   8     1726.54     1999.23    100.55 o
  -6  16   8     2819.13     2963.22    148.41 o
  -5  16   8       82.10       18.39     35.56 o
  -4  16   8     2810.79     2993.76    118.72 o
  -3  16   8      938.78     1086.86    135.11 o
  -2  16   8     2315.34     2274.23    119.61 o
  -1  16   8      447.74      295.74     50.91 o
   0  16   8      337.00      199.03     35.07 o
   1  16   8       80.19       15.76     27.36 o
   2  16   8       27.78      -26.56     25.70 o
   3  16   8      822.60      786.13     65.93 o
   4  16   8       16.64      -37.82     36.12 o
   5  16   8       82.88        9.74     36.11 o
  -4  17   8     2228.44     2293.67    132.41 o
  -3  17   8      798.07      913.93     85.70 o
  -2  17   8     4445.50     4783.31    202.23 o
  -1  17   8      466.54      445.94     95.97 o
   0  17   8     3574.87     3300.51    130.93 o
   1  17   8       13.17      -30.38     32.54 o
   2  17   8     3276.50     3612.15    140.67 o
   3  17   8       14.80       23.21     31.47 o
 -13   0   9     4570.10     4589.16    214.55 o
 -11   0   9     8102.87     7997.91    306.11 o
  -9   0   9     8306.13     7884.01    293.75 o
  -7   0   9    17618.94    16300.72    429.03 o
  -5   0   9     5214.13     5273.80    164.89 o
  -3   0   9     3123.68     2836.72    102.72 o
  -1   0   9      131.71       42.33     34.63 o
   1   0   9     1585.90     1461.96    135.98 o
   3   0   9      445.99      375.61     37.98 o
   5   0   9     1624.65     1426.62    111.51 o
   7   0   9     4969.15     5385.62    189.70 o
   9   0   9     5125.20     5593.74    201.82 o
  11   0   9     4551.92     4770.13    244.99 o
 -13   1   9      730.49      790.89     66.12 o
 -12   1   9     3250.60     3253.01    118.83 o
 -11   1   9     1873.66     1718.69     82.35 o
 -10   1   9     3022.02     2736.53    101.11 o
  -9   1   9      230.73      116.55     26.58 o
  -8   1   9     1233.69     1091.67     60.09 o
  -7   1   9     2187.04     2115.99     73.10 o
  -6   1   9     2047.17     1875.03     62.52 o
  -5   1   9     7868.80     7405.02    152.46 o
  -4   1   9     1096.29     1115.74     54.28 o
  -3   1   9     3880.78     3948.42     91.85 o
  -2   1   9     2240.57     1927.76     57.53 o
  -1   1   9    11175.02    11276.80    214.45 o
   0   1   9        0.35      -27.74     13.87 o
   1   1   9    23220.92    23970.81    427.14 o
   2   1   9      555.63      418.26     26.41 o
   3   1   9     5518.52     5286.42    137.93 o
   4   1   9     1166.42     1123.70     43.58 o
   5   1   9     3287.07     3217.52     96.41 o
   6   1   9     1523.06     1478.05     56.71 o
   7   1   9     3459.18     3356.75     89.16 o
   8   1   9      672.48      485.85     46.47 o
   9   1   9      494.18      370.10     42.15 o
  10   1   9     2375.91     2630.03    105.32 o
  11   1   9      631.51      435.36     62.06 o
  12   1   9     1862.29     1998.69    113.47 o
 -13   2   9      172.62      110.15     32.65 o
 -12   2   9      581.60      582.34     57.85 o
 -11   2   9        2.90       -9.80     23.01 o
 -10   2   9     2177.83     2110.91     87.47 o
  -9   2   9      399.45      332.55     39.19 o
  -8   2   9     5920.82     5583.60    138.62 o
  -7   2   9      782.82      685.94     40.77 o
  -6   2   9    13329.36    13426.94    237.20 o
  -5   2   9      186.40      176.38     17.96 o
  -4   2   9    14740.95    14790.47    255.76 o
  -3   2   9      356.80      267.06     23.07 o
  -2   2   9     7716.91     7683.13    154.62 o
  -1   2   9       31.73      -20.98     13.23 o
   0   2   9    28597.21    30158.73    531.26 o
   1   2   9     1225.13     1337.45     45.42 o
   2   2   9    13304.25    12495.63    206.30 o
   3   2   9      630.14      483.64     28.89 o
   4   2   9    15755.99    15708.16    257.41 o
   5   2   9      542.57      459.29     32.63 o
   6   2   9     7688.28     7538.61    153.10 o
   7   2   9       10.05      -37.34     19.95 o
   8   2   9     3602.57     3926.61    111.38 o
   9   2   9       35.72      -44.75     25.04 o
  10   2   9     1505.57     1535.03     84.27 o
  11   2   9        2.44      -53.46     42.56 o
  12   2   9      676.56      772.45     84.57 o
 -13   3   9        1.68      -25.29     33.28 o
 -12   3   9     2264.87     2353.32     99.80 o
 -11   3   9       16.56      -25.88     24.46 o
 -10   3   9     4672.51     4247.38    134.81 o
  -9   3   9     2338.50     2158.52     78.55 o
  -8   3   9     1681.22     1792.09     62.72 o
  -7   3   9     3084.72     3034.83     82.56 o
  -6   3   9      597.93      535.71     50.25 o
  -5   3   9     4964.47     4491.52     96.23 o
  -4   3   9     3050.26     2864.70     68.18 o
  -3   3   9     4642.47     4216.21     83.28 o
  -2   3   9      460.10      456.11     27.88 o
  -1   3   9     5735.00     5387.94    115.66 o
   0   3   9       14.79      -15.99     12.52 o
   1   3   9     5684.01     5281.07    105.54 o
   2   3   9      140.90      148.15     14.72 o
   3   3   9     3283.90     2814.21     65.46 o
   4   3   9     2580.18     2351.42     59.86 o
   5   3   9     7334.64     7419.50    172.25 o
   6   3   9      262.95      142.69     23.45 o
   7   3   9      760.34      655.13     53.80 o
   8   3   9      534.40      456.44     43.45 o
   9   3   9     1220.67     1202.03     74.68 o
  10   3   9     1923.71     2075.09     93.69 o
  11   3   9      733.82      835.44     83.18 o
  12   3   9     1114.83     1140.99     93.93 o
 -13   4   9     3666.35     3639.10    159.67 o
 -12   4   9        1.71       -6.39     33.55 o
 -11   4   9     5799.51     5659.37    168.80 o
 -10   4   9        5.22      -28.02     21.13 o
  -9   4   9     6190.20     6111.27    156.23 o
  -8   4   9      159.03       99.58     20.42 o
  -7   4   9     5656.10     5649.17    128.90 o
  -6   4   9       29.21       -6.85     11.69 o
  -5   4   9     2134.28     2067.67     57.29 o
  -4   4   9        4.20       -3.36     10.62 o
  -3   4   9     3054.30     2957.54     69.52 o
  -2   4   9      180.78      112.02     20.04 o
  -1   4   9      325.03      317.38     25.30 o
   0   4   9      504.86      498.10     30.41 o
   1   4   9        2.03      -13.80      9.20 o
   2   4   9      270.81      177.05     19.85 o
   3   4   9     3885.62     3664.59     77.76 o
   4   4   9      162.78      111.76     31.96 o
   5   4   9     1754.22     1590.74     62.54 o
   6   4   9     1393.68     1400.78     55.70 o
   7   4   9     4657.61     4948.28    116.93 o
   8   4   9      482.50      461.90     38.84 o
   9   4   9     2535.38     2528.95     88.61 o
  10   4   9        0.09      -58.06     29.03 o
  11   4   9     3322.23     3631.96    147.55 o
  12   4   9       25.11      -19.96     46.13 o
 -13   5   9       14.82      -15.28     36.10 o
 -12   5   9     2757.52     2706.31    131.62 o
 -11   5   9       66.13       40.58     30.19 o
 -10   5   9     2212.72     2316.66     86.86 o
  -9   5   9     1010.65     1057.04     53.86 o
  -8   5   9     1472.16     1399.90     57.55 o
  -7   5   9     2313.71     1984.97     66.10 o
  -6   5   9     1572.62     1508.90     54.50 o
  -5   5   9     3110.08     3147.27     75.46 o
  -4   5   9     1060.44      982.71     39.23 o
  -3   5   9     9232.34     9549.36    175.01 o
  -2   5   9      857.30      813.03     35.89 o
  -1   5   9     8366.51     8204.37    152.77 o
   0   5   9        1.38      -22.48     11.24 o
   1   5   9     4701.29     4611.68     90.09 o
   2   5   9       52.85      -18.65     11.31 o
   3   5   9    10365.73     9938.24    171.59 o
   4   5   9      225.82      114.93     19.04 o
   5   5   9     3552.10     3618.90     90.40 o
   6   5   9     1715.59     1700.57     62.17 o
   7   5   9     5209.50     5595.16    127.55 o
   8   5   9      741.26      733.19     50.60 o
   9   5   9     1175.31     1147.21     64.47 o
  10   5   9      988.50     1076.66     74.49 o
  11   5   9      582.10      554.52     63.14 o
 -12   6   9      208.46      174.01     46.28 o
 -11   6   9        0.38      -23.23     31.82 o
 -10   6   9      886.71      850.16     56.38 o
  -9   6   9        6.12      -38.89     19.45 o
  -8   6   9     6948.57     6957.69    171.83 o
  -7   6   9     1231.00     1153.08     51.78 o
  -6   6   9     2513.55     2388.01     99.63 o
  -5   6   9      249.70      206.67     26.59 o
  -4   6   9    13694.43    13506.95    239.34 o
  -3   6   9        8.28      -19.02     11.10 o
  -2   6   9    16848.04    16897.73    291.48 o
  -1   6   9        2.10       15.31     17.44 o
   0   6   9    15790.31    15820.60    273.51 o
   1   6   9        7.51      -11.63     12.45 o
   2   6   9    15215.65    14666.04    244.94 o
   3   6   9      188.19      149.57     20.69 o
   4   6   9    16234.73    16296.09    291.15 o
   5   6   9      111.13       73.36     19.95 o
   6   6   9     9743.00     9732.62    191.53 o
   7   6   9     3134.32     3266.70     99.02 o
   8   6   9     3439.58     3533.40    118.28 o
   9   6   9       69.80       19.21     29.27 o
  10   6   9     1034.15     1017.66     71.77 o
  11   6   9      294.11      226.21     50.12 o
 -12   7   9     1920.26     2184.94    143.95 o
 -11   7   9      558.87      397.84     61.83 o
 -10   7   9     2493.56     2645.76     87.87 o
  -9   7   9      948.19      905.08     52.99 o
  -8   7   9     1975.45     2102.09     72.89 o
  -7   7   9     4152.41     3967.32    103.68 o
  -6   7   9     2141.35     2020.10     67.74 o
  -5   7   9     8075.19     7903.11    152.83 o
  -4   7   9     5258.00     4969.90    116.37 o
  -3   7   9     1140.53     1055.26     49.11 o
  -2   7   9     1369.18     1285.54     50.92 o
  -1   7   9     5142.95     4972.52    115.06 o
   0   7   9      537.72      547.01     36.25 o
   1   7   9     5626.72     5284.79    111.24 o
   2   7   9      313.45      255.77     31.26 o
   3   7   9     2350.72     2278.63     78.93 o
   4   7   9     1339.07     1175.73     56.17 o
   5   7   9     2616.87     2358.80     80.22 o
   6   7   9     4152.13     4499.99    119.46 o
   7   7   9     1670.93     1830.30     73.98 o
   8   7   9     2533.87     2563.11    100.14 o
   9   7   9      455.07      308.91     41.30 o
  10   7   9     1789.78     1902.74     90.26 o
  11   7   9      255.24       74.67     44.52 o
 -12   8   9      121.95        5.64     49.10 o
 -11   8   9     4671.16     4974.68    198.13 o
 -10   8   9        4.40      -33.88     26.64 o
  -9   8   9     7404.49     7660.63    277.83 o
  -8   8   9      277.67      183.82     28.46 o
  -7   8   9     2306.23     2413.45     97.80 o
  -6   8   9      271.25      199.53     27.57 o
  -5   8   9     7185.16     7218.38    173.95 o
  -4   8   9      838.79      858.20     50.51 o
  -3   8   9     2664.45     2732.26     78.28 o
  -2   8   9      367.79      315.36     33.38 o
  -1   8   9     1264.61     1129.70     49.09 o
   0   8   9     1199.12     1292.10     52.48 o
   1   8   9        8.02      -27.43     13.71 o
   2   8   9      338.70      267.45     28.67 o
   3   8   9     2376.66     2072.27     72.85 o
   4   8   9     1862.75     1949.34     79.66 o
   5   8   9     3417.59     3233.24     96.78 o
   6   8   9       18.19      -25.82     25.96 o
   7   8   9     1217.66     1312.37     74.05 o
   8   8   9      485.85      390.13     44.27 o
   9   8   9     3438.33     3727.95    127.06 o
  10   8   9       25.89      -19.47     29.17 o
  11   8   9     3134.70     3719.02    132.11 o
 -11   9   9      397.14      322.32     66.84 o
 -10   9   9     2846.97     3014.28    124.84 o
  -9   9   9     1137.87     1272.51     70.36 o
  -8   9   9     2503.48     2522.50     92.69 o
  -7   9   9     3935.60     4236.49    124.38 o
  -6   9   9     1456.91     1137.80     64.67 o
  -5   9   9     8251.72     8593.22    202.50 o
  -4   9   9     1502.85     1475.76     59.60 o
  -3   9   9     4909.64     5027.93    120.04 o
  -2   9   9       90.74       38.25     18.18 o
  -1   9   9     8576.39     8517.32    179.97 o
   0   9   9       58.82       -9.26     23.76 o
   1   9   9     5153.81     4982.50    119.04 o
   2   9   9      622.35      502.75     40.23 o
   3   9   9     5633.80     5564.40    137.82 o
   4   9   9     1564.70     1505.41     71.70 o
   5   9   9     5737.76     5854.03    147.40 o
   6   9   9     1069.20     1050.27     59.77 o
   7   9   9     3605.81     4044.93    136.20 o
   8   9   9     1915.45     2008.10     91.37 o
   9   9   9     1628.21     1805.07     89.64 o
  10   9   9     2261.38     2793.45    113.79 o
 -11  10   9      297.64      212.47     63.68 o
 -10  10   9     1805.56     1856.98    101.30 o
  -9  10   9        9.63      -33.29     28.97 o
  -8  10   9     1609.28     1710.82     78.86 o
  -7  10   9      409.14      349.26     55.48 o
  -6  10   9     5766.95     5781.70    153.59 o
  -5  10   9       17.89      -32.02     18.96 o
  -4  10   9     5967.90     5954.69    138.49 o
  -3  10   9      294.46      227.85     27.16 o
  -2  10   9    17828.57    17701.10    337.43 o
  -1  10   9       94.82       72.68     22.88 o
   0  10   9    17932.08    18100.65    344.98 o
   1  10   9      241.46       69.16     42.37 o
   2  10   9    27697.05    28182.93    528.43 o
   3  10   9       14.61       37.27     25.01 o
   4  10   9     8604.29     8555.73    193.80 o
   5  10   9      117.43      103.90     26.87 o
   6  10   9     6865.89     7135.24    172.61 o
   7  10   9       19.32      -18.70     28.07 o
   8  10   9     3579.35     3934.27    133.27 o
   9  10   9      113.07       56.39     33.64 o
  10  10   9     1940.44     2149.16    101.37 o
 -10  11   9     2516.38     2763.05    167.18 o
  -9  11   9      350.61      242.31     41.99 o
  -8  11   9     3978.09     4327.13    152.40 o
  -7  11   9     1796.59     1848.39    100.71 o
  -6  11   9     4276.06     4613.74    132.95 o
  -5  11   9     3658.65     3649.95    116.01 o
  -4  11   9      913.47      900.03     56.53 o
  -3  11   9     2344.27     2189.60     75.36 o
  -2  11   9      991.49      948.44     69.22 o
  -1  11   9     6277.85     6237.19    135.18 o
   0  11   9     1048.05      823.10     62.84 o
   1  11   9     7317.54     6713.16    173.96 o
   2  11   9       14.67      -27.36     23.99 o
   3  11   9     5309.21     5289.99    137.49 o
   4  11   9       28.43       58.55     24.75 o
   5  11   9     2685.93     2732.35    129.44 o
   6  11   9     1483.01     1562.20     83.69 o
   7  11   9     2930.55     3112.60    118.15 o
   8  11   9     1000.64     1101.17     77.58 o
   9  11   9     1074.91     1130.22     77.61 o
  -9  12   9     5272.29     5584.11    185.81 o
  -8  12   9       29.75      -43.83     28.79 o
  -7  12   9     3901.50     4528.90    135.44 o
  -6  12   9       19.68      -33.26     25.37 o
  -5  12   9     2110.86     2094.06     98.28 o
  -4  12   9       36.42      -14.54     21.21 o
  -3  12   9      381.24      239.78     27.25 o
  -2  12   9       10.23      -35.22     17.61 o
  -1  12   9     1811.66     1574.35     65.82 o
   0  12   9      246.31      127.24     40.70 o
   1  12   9      336.52      130.63     29.09 o
   2  12   9       89.91       -5.23     26.29 o
   3  12   9       75.35       -5.14     25.32 o
   4  12   9       37.26      -37.23     23.71 o
   5  12   9      964.13      917.22     62.92 o
   6  12   9        8.86      -23.65     29.21 o
   7  12   9     1452.96     1533.54     88.09 o
   8  12   9       42.41        1.15     32.23 o
  -9  13   9      345.87      240.56     45.21 o
  -8  13   9      869.59      934.73     79.16 o
  -7  13   9      858.31      848.19     75.17 o
  -6  13   9     1069.14     1039.56     66.37 o
  -5  13   9     2090.60     2427.47     97.04 o
  -4  13   9     1278.30     1176.03     66.00 o
  -3  13   9     2152.43     2075.23     83.58 o
  -2  13   9      238.98      147.63     25.77 o
  -1  13   9     3121.89     2899.11    101.01 o
   0  13   9       98.99       31.22     25.77 o
   1  13   9     3832.82     3573.95    116.79 o
   2  13   9       40.33      -42.63     25.08 o
   3  13   9     2886.72     2923.22    107.73 o
   4  13   9      307.45      146.13     33.36 o
   5  13   9     1653.87     1751.20     87.12 o
   6  13   9      912.83      873.42     73.13 o
   7  13   9     1083.79     1073.71     79.74 o
   8  13   9      771.89      819.38     74.79 o
  -8  14   9     1020.10     1035.19     84.53 o
  -7  14   9      128.03       76.65     42.27 o
  -6  14   9     2491.39     2665.52    118.54 o
  -5  14   9       31.95      -24.49     23.53 o
  -4  14   9     2870.97     2757.08    125.03 o
  -3  14   9      141.59       64.74     27.79 o
  -2  14   9     8185.74     8514.01    209.11 o
  -1  14   9        5.52      -58.78     34.87 o
   0  14   9     5390.14     5274.67    150.22 o
   1  14   9      481.41      405.78     62.55 o
   2  14   9     6044.47     6245.39    172.87 o
   3  14   9       74.85       56.24     29.36 o
   4  14   9     4781.46     5123.56    159.85 o
   5  14   9       49.18       32.46     35.00 o
   6  14   9     2890.30     3282.62    165.79 o
   7  14   9       93.91       -3.58     37.11 o
  -6  15   9      780.37      607.85     71.53 o
  -5  15   9      862.41      848.93     64.76 o
  -4  15   9      305.74      213.79     33.33 o
  -3  15   9     1413.54     1308.81     71.42 o
  -2  15   9       30.07        9.56     25.41 o
  -1  15   9     2584.27     2611.02     99.55 o
   0  15   9       24.21        0.95     26.38 o
   1  15   9     1716.65     1542.72     80.32 o
   2  15   9       55.73       33.10     28.09 o
   3  15   9     1198.56     1081.81     73.07 o
   4  15   9      402.12      340.47     43.05 o
   5  15   9     1817.93     1856.41    106.10 o
  -5  16   9     1061.51      969.88     93.94 o
  -4  16   9      292.12      216.78     37.46 o
  -3  16   9      980.28      977.54     85.29 o
  -2  16   9     1104.20     1090.89     88.18 o
  -1  16   9      696.04      496.93     73.65 o
   0  16   9        5.73      -43.77     25.58 o
   1  16   9        7.16      -24.98     27.72 o
   2  16   9      346.39      211.26     37.11 o
   3  16   9      233.37      104.82     33.77 o
   4  16   9      185.72      108.22     40.97 o
  -2  17   9      405.36      222.16     45.21 o
  -1  17   9     3530.50     3433.14    135.05 o
   0  17   9      117.85      110.93     35.58 o
   1  17   9     3883.41     4039.26    153.28 o
 -12   0  10     3260.01     3441.22    176.12 o
 -10   0  10     4270.29     3781.81    178.25 o
  -8   0  10     8933.09     8583.38    315.49 o
  -6   0  10     4596.52     4605.23    156.35 o
  -4   0  10      732.00      674.93     62.49 o
  -2   0  10       17.08      -36.58     22.68 o
   0   0  10      314.74      176.17     53.24 o
   2   0  10      198.00       33.10     45.50 o
   4   0  10      820.76      610.64     47.63 o
   6   0  10     3649.96     3218.69    122.61 o
   8   0  10     4504.24     4923.74    185.91 o
  10   0  10     5272.20     5634.64    269.65 o
 -13   1  10     1240.52     1136.31     74.86 o
 -12   1  10     1038.30     1038.55     70.02 o
 -11   1  10     2472.40     2460.90     99.96 o
 -10   1  10     2253.72     1961.03     86.35 o
  -9   1  10     1581.04     1491.75     73.13 o
  -8   1  10     1489.29     1430.59     71.86 o
  -7   1  10      594.88      487.68     44.86 o
  -6   1  10    10359.62    10319.08    205.28 o
  -5   1  10      191.69      116.91     19.58 o
  -4   1  10     5302.84     5306.28    118.39 o
  -3   1  10       29.67       22.82     13.71 o
  -2   1  10     9993.43    10944.68    212.32 o
  -1   1  10       15.27      -30.97     15.48 o
   0   1  10    12569.71    12612.99    239.26 o
   1   1  10      175.72       79.14     17.79 o
   2   1  10    12388.96    12341.54    234.85 o
   3   1  10      136.76       64.31     16.51 o
   4   1  10     2982.83     2721.11     69.95 o
   5   1  10     1564.16     1477.76     56.20 o
   6   1  10     4699.14     4850.75    112.13 o
   7   1  10     1481.33     1413.29     68.24 o
   8   1  10      523.10      470.38     52.59 o
   9   1  10     1965.66     2097.11     85.72 o
  10   1  10      300.60      137.04     41.86 o
  11   1  10     2103.21     2246.17    118.89 o
 -13   2  10      297.99      214.37     37.95 o
 -12   2  10       18.00       15.17     26.31 o
 -11   2  10     2037.96     1927.64     87.83 o
 -10   2  10       73.80       63.13     25.93 o
  -9   2  10     3123.94     3106.06    108.95 o
  -8   2  10      602.74      530.18     46.72 o
  -7   2  10     7102.09     6830.64    163.24 o
  -6   2  10      112.35       19.87     27.89 o
  -5   2  10    11811.16    11883.75    230.02 o
  -4   2  10       13.50       -5.60     13.39 o
  -3   2  10     9492.12     9535.94    188.79 o
  -2   2  10      108.50       20.38     25.64 o
  -1   2  10    14455.01    15187.77    283.23 o
   0   2  10      339.51      205.38     35.01 o
   1   2  10    19236.31    18756.95    341.91 o
   2   2  10       75.05       18.29     14.84 o
   3   2  10     7517.78     7140.06    182.72 o
   4   2  10      881.21      757.32     43.48 o
   5   2  10     7606.19     7876.32    192.30 o
   6   2  10      440.04      414.43     49.53 o
   7   2  10     3829.63     3763.18     98.01 o
   8   2  10      159.41       52.24     28.21 o
   9   2  10     2189.09     2367.53     91.02 o
  10   2  10       50.14      -16.96     38.18 o
  11   2  10      840.57      948.07     88.51 o
 -13   3  10     1714.96     1749.89    109.27 o
 -12   3  10      167.75       72.11     30.60 o
 -11   3  10     2013.74     2055.75    102.01 o
 -10   3  10     1322.12     1399.46     73.78 o
  -9   3  10     3580.61     3373.69    115.31 o
  -8   3  10     1018.38      801.17     50.28 o
  -7   3  10     1078.90     1026.40     53.95 o
  -6   3  10     4973.16     4647.12    109.20 o
  -5   3  10     1195.82     1173.86     48.95 o
  -4   3  10     3690.60     3642.55     90.21 o
  -3   3  10       56.33       21.74     19.18 o
  -2   3  10     2670.75     2689.17     72.89 o
  -1   3  10        0.34      -24.69     12.34 o
   0   3  10     5284.09     5037.01    112.11 o
   1   3  10      209.76      115.34     17.61 o
   2   3  10     2199.42     1884.96     56.84 o
   3   3  10     1648.71     1562.82     51.07 o
   4   3  10     6446.22     6242.79    126.69 o
   5   3  10     1264.48     1134.73     54.69 o
   6   3  10      790.35      830.98     48.72 o
   7   3  10     1346.97     1356.20     59.66 o
   8   3  10      970.52     1047.27     56.47 o
   9   3  10     2876.55     3342.64    119.16 o
  10   3  10      286.89      174.33     41.46 o
  11   3  10     1762.24     1999.56    111.90 o
 -12   4  10     3188.80     3273.88    122.22 o
 -11   4  10        7.62      -35.69     26.63 o
 -10   4  10     5568.82     5490.12    164.67 o
  -9   4  10        9.42      -15.10     21.48 o
  -8   4  10     3463.62     3384.34    101.90 o
  -7   4  10        4.54      -14.74     15.51 o
  -6   4  10     3255.98     3168.75     84.56 o
  -5   4  10       31.19        8.50     13.93 o
  -4   4  10     4763.52     4740.50    109.45 o
  -3   4  10      603.60      548.29     34.78 o
  -2   4  10       85.83       38.63     13.32 o
  -1   4  10      446.16      293.90     40.41 o
   0   4  10      775.83      692.13     36.71 o
   1   4  10      192.87      116.02     16.19 o
   2   4  10      244.83      141.73     17.81 o
   3   4  10      170.55      111.93     18.39 o
   4   4  10     2750.68     2680.04     84.11 o
   5   4  10       58.76      -14.41     19.55 o
   6   4  10     7949.73     8235.92    167.90 o
   7   4  10      154.93       57.84     23.52 o
   8   4  10     3916.39     4196.30    108.01 o
   9   4  10       94.54       44.06     34.29 o
  10   4  10     3409.66     4068.45    136.19 o
  11   4  10        4.52      -52.97     36.02 o
 -12   5  10      212.98      131.66     42.66 o
 -11   5  10     2263.34     2368.26    100.43 o
 -10   5  10      666.27      612.88     56.70 o
  -9   5  10     1885.45     1920.66     76.78 o
  -8   5  10     3684.03     3643.94    108.20 o
  -7   5  10     1529.68     1441.78     62.80 o
  -6   5  10     1355.24     1307.84     59.41 o
  -5   5  10      190.42      111.35     18.94 o
  -4   5  10    11618.01    11183.03    218.34 o
  -3   5  10     1705.15     1738.80     57.84 o
  -2   5  10     7717.93     7511.99    154.65 o
  -1   5  10      433.79      327.06     29.73 o
   0   5  10     3008.20     2744.35     67.98 o
   1   5  10      845.12      702.71     36.42 o
   2   5  10     7793.11     7587.69    146.77 o
   3   5  10      856.19      705.47     44.32 o
   4   5  10     6075.06     5822.48    134.56 o
   5   5  10     2059.71     1879.42     69.09 o
   6   5  10     2621.25     2445.17     82.91 o
   7   5  10     2307.70     2397.05     77.84 o
   8   5  10     1297.48     1415.67     63.89 o
   9   5  10     1128.47     1154.50     66.14 o
  10   5  10       88.90       29.16     40.81 o
  11   5  10     1466.17     1604.64    103.92 o
 -12   6  10      242.40      205.23     49.79 o
 -11   6  10      539.45      486.34     50.98 o
 -10   6  10       18.47       -7.55     24.43 o
  -9   6  10     3364.34     3419.50    115.71 o
  -8   6  10      236.26      138.54     25.39 o
  -7   6  10     9265.88     9310.37    213.33 o
  -6   6  10        0.51      -15.53     16.73 o
  -5   6  10    11613.47    11623.22    228.01 o
  -4   6  10        0.06      -23.03     13.69 o
  -3   6  10     9235.01     8944.91    181.10 o
  -2   6  10      592.61      509.08     43.83 o
  -1   6  10    13739.35    13785.61    265.11 o
   0   6  10       10.08       -5.79     16.22 o
   1   6  10    14511.10    13996.19    268.64 o
   2   6  10        7.13      -17.15     18.32 o
   3   6  10     9178.48     9008.62    207.96 o
   4   6  10      304.15      306.71     37.22 o
   5   6  10     7061.12     6700.27    170.06 o
   6   6  10      423.81      279.38     34.45 o
   7   6  10     6791.04     7241.08    185.06 o
   8   6  10      286.41      135.46     36.53 o
   9   6  10      586.34      533.79     52.92 o
  10   6  10        0.43      -66.90     33.45 o
  11   6  10      248.53      139.54     49.00 o
 -12   7  10      635.03      611.52    100.13 o
 -11   7  10     2882.88     3073.44    196.96 o
 -10   7  10      978.17      991.55     80.78 o
  -9   7  10     2140.89     2282.49     98.47 o
  -8   7  10     2049.03     1971.20     88.88 o
  -7   7  10     2639.70     2699.01    103.63 o
  -6   7  10     5062.24     5317.21    156.82 o
  -5   7  10      515.35      540.87     61.03 o
  -4   7  10     3861.06     3853.94    137.87 o
  -3   7  10     3180.53     3163.53     94.16 o
  -2   7  10     4238.36     3795.73     97.11 o
  -1   7  10       26.27      -31.04     15.52 o
   0   7  10     6372.37     6123.97    157.30 o
   1   7  10     1954.13     2056.95     82.66 o
   2   7  10     4015.04     3889.07    112.84 o
   3   7  10     2244.68     2032.25     78.80 o
   4   7  10     3859.44     3862.81    115.86 o
   5   7  10     1439.39     1305.94     69.55 o
   6   7  10     1019.39      963.76     63.33 o
   7   7  10     2727.16     2769.74    100.82 o
   8   7  10      792.44      891.66     75.19 o
   9   7  10     1865.13     2124.25    126.52 o
  10   7  10      355.07      168.79     39.80 o
 -11   8  10      132.54      -12.49     45.01 o
 -10   8  10     5462.83     6102.21    363.43 o
  -9   8  10      126.62       85.41     28.97 o
  -8   8  10     1476.07     1655.07    119.80 o
  -7   8  10      159.40      106.47     28.34 o
  -6   8  10     2900.71     2932.20    107.68 o
  -5   8  10       98.58       70.99     24.57 o
  -4   8  10     3355.63     3178.02     89.63 o
  -3   8  10        9.06      -10.45     15.81 o
  -2   8  10       17.57       -2.05     15.83 o
  -1   8  10      698.51      665.73     45.89 o
   0   8  10      357.14      219.39     28.15 o
   1   8  10       41.33        2.89     15.69 o
   2   8  10       85.15       -4.96     21.70 o
   3   8  10       24.56      -48.51     27.64 o
   4   8  10     3970.99     3870.52    118.26 o
   5   8  10      402.21      257.78     61.79 o
   6   8  10     2135.18     2102.23     86.99 o
   7   8  10       70.74       -4.46     26.30 o
   8   8  10     2783.09     3149.68    128.00 o
   9   8  10      124.65      101.90     38.87 o
  10   8  10     3755.06     4359.26    160.31 o
 -11   9  10      702.43      643.31    102.43 o
 -10   9  10     1136.56     1216.09     95.69 o
  -9   9  10     3331.12     3701.06    155.61 o
  -8   9  10     3119.43     3393.25    149.83 o
  -7   9  10     2079.13     1909.20     89.43 o
  -6   9  10     3974.95     4247.05    137.56 o
  -5   9  10      276.66      146.59     26.49 o
  -4   9  10     9296.51     9716.82    203.67 o
  -3   9  10       12.15       19.02     18.82 o
  -2   9  10     7606.87     7636.80    167.78 o
  -1   9  10      116.65       21.95     25.56 o
   0   9  10     6082.63     5999.49    139.07 o
   1   9  10      229.96       79.34     30.65 o
   2   9  10     4373.87     4274.44    125.94 o
   3   9  10      307.15      165.07     30.98 o
   4   9  10     8903.86     9197.56    221.97 o
   5   9  10     1285.93     1184.66     69.79 o
   6   9  10     2531.30     2493.37     99.32 o
   7   9  10      857.36      766.27     72.49 o
   8   9  10     1286.59     1331.17     90.05 o
   9   9  10     2022.42     2344.72    140.16 o
 -10  10  10        0.36      -30.68     35.13 o
  -9  10  10     1727.16     1773.83    110.68 o
  -8  10  10        1.68      -46.26     24.21 o
  -7  10  10     6396.82     6845.06    204.02 o
  -6  10  10      229.70      176.15     33.21 o
  -5  10  10    10460.92    10380.08    240.70 o
  -4  10  10        5.27      -13.86     20.20 o
  -3  10  10    13436.70    13669.19    272.58 o
  -2  10  10       46.80       49.91     22.15 o
  -1  10  10    12194.37    12142.55    287.62 o
   0  10  10       40.56      -44.42     22.21 o
   1  10  10    16604.45    16610.04    358.16 o
   2  10  10       10.67      -47.50     23.75 o
   3  10  10     9045.07     9056.73    219.30 o
   4  10  10        8.13      -12.77     24.40 o
   5  10  10     6752.32     6684.79    177.55 o
   6  10  10      171.60       89.87     35.78 o
   7  10  10     3763.27     4006.72    150.21 o
   8  10  10       61.85       40.68     39.10 o
   9  10  10      979.20      975.76     83.02 o
 -10  11  10      691.36      589.57     84.31 o
  -9  11  10     1983.09     2221.24    187.93 o
  -8  11  10     1209.42     1232.92     78.01 o
  -7  11  10     4307.35     4677.98    175.25 o
  -6  11  10     1621.49     1771.03     88.21 o
  -5  11  10      198.27      150.60     29.34 o
  -4  11  10     3262.48     3256.85    105.65 o
  -3  11  10      253.45      153.36     26.16 o
  -2  11  10     3114.06     2901.59     90.68 o
  -1  11  10       22.46      -29.73     20.01 o
   0  11  10     5854.44     5670.14    155.05 o
   1  11  10      576.49      348.18     48.74 o
   2  11  10     5335.43     5064.69    185.90 o
   3  11  10     1860.50     1767.24     82.40 o
   4  11  10     1815.46     1845.34     84.81 o
   5  11  10     1639.63     1497.50     78.80 o
   6  11  10     2490.90     2571.57    116.90 o
   7  11  10     1585.65     1694.47     98.68 o
   8  11  10      891.03      956.11     82.43 o
  -9  12  10       27.20      -29.64     36.87 o
  -8  12  10     3730.52     4405.69    180.69 o
  -7  12  10       26.35       14.38     26.84 o
  -6  12  10     1744.36     1863.22     83.69 o
  -5  12  10       83.27       19.25     26.20 o
  -4  12  10      339.01      292.47     35.32 o
  -3  12  10       66.10       12.35     20.86 o
  -2  12  10      893.10      865.14     53.89 o
  -1  12  10      157.64       48.68     25.12 o
   0  12  10        8.04      -40.48     22.75 o
   1  12  10      177.96      156.43     30.35 o
   2  12  10     1366.80     1411.43    105.22 o
   3  12  10       56.34      -17.66     24.45 o
   4  12  10     1492.57     1443.02     78.07 o
   5  12  10       14.04      -12.19     26.30 o
   6  12  10     2611.34     3067.45    141.96 o
   7  12  10       56.80       31.19     34.97 o
   8  12  10     3768.67     4677.02    173.18 o
  -8  13  10     1260.00     1244.73    101.05 o
  -7  13  10     1158.44     1253.06     98.56 o
  -6  13  10     1604.87     1697.19    122.75 o
  -5  13  10      493.64      394.06     46.43 o
  -4  13  10     2911.65     2940.23    104.05 o
  -3  13  10      122.36       54.17     26.65 o
  -2  13  10     3387.47     3546.61    103.60 o
  -1  13  10      202.24      120.78     30.04 o
   0  13  10     4382.30     4329.52    133.32 o
   1  13  10       72.55      -46.54     25.54 o
   2  13  10     2468.86     2442.11     98.38 o
   3  13  10       82.49      -13.40     37.82 o
   4  13  10     2107.90     2272.35     98.01 o
   5  13  10     1202.66     1327.70     79.67 o
   6  13  10      777.37      811.90     79.63 o
   7  13  10     1149.86     1182.24     92.48 o
  -7  14  10     2751.39     2920.53    146.07 o
  -6  14  10        1.37      -44.25     23.94 o
  -5  14  10     4836.95     4889.80    145.08 o
  -4  14  10      354.79      288.11     38.61 o
  -3  14  10     7390.68     7594.73    194.28 o
  -2  14  10        2.08       14.31     25.22 o
  -1  14  10     5127.26     5230.04    152.68 o
   0  14  10        8.22      -51.66     25.83 o
   1  14  10     4229.77     4146.24    134.26 o
   2  14  10      158.75      108.74     31.82 o
   3  14  10     3797.23     4011.65    133.21 o
   4  14  10       46.52       36.23     30.15 o
   5  14  10     3155.62     3103.67    168.76 o
   6  14  10        6.20        6.03     34.81 o
  -5  15  10       17.98      -47.50     23.88 o
  -4  15  10     2140.64     2052.90     89.82 o
  -3  15  10        5.38      -36.87     28.78 o
  -2  15  10     1907.84     1906.21    110.69 o
  -1  15  10      102.57       60.63     34.06 o
   0  15  10     2702.48     2819.65    108.33 o
   1  15  10       22.00      -37.77     25.15 o
   2  15  10     1662.42     1729.00     86.73 o
   3  15  10      833.60     1002.09     71.59 o
   4  15  10     1983.76     2105.84     98.92 o
  -3  16  10      177.63       70.57     36.29 o
  -2  16  10      227.45      125.03     42.64 o
  -1  16  10       81.93       54.03     28.59 o
   0  16  10      119.01       43.63     29.07 o
   1  16  10        1.13      -50.18     25.09 o
   2  16  10      603.87      708.30     73.64 o
 -11   0  11     4559.44     4586.44    210.68 o
  -9   0  11     3038.17     2869.14    149.76 o
  -7   0  11     5926.37     5754.91    187.66 o
  -5   0  11      111.28       12.47     33.43 o
  -3   0  11       17.31      -41.85     24.08 o
  -1   0  11      137.83       44.96     46.63 o
   1   0  11       60.31      -27.24     46.91 o
   3   0  11     1634.31     1481.54     78.00 o
   5   0  11     4072.99     3803.78    161.29 o
   7   0  11     3563.84     3763.51    189.71 o
   9   0  11     3777.57     4077.58    207.50 o
  11   0  11     2715.32     3582.11    298.82 o
 -12   1  11     2033.40     2062.92     96.59 o
 -11   1  11     1567.27     1479.65     79.87 o
 -10   1  11     1713.31     1642.20     80.77 o
  -9   1  11      656.53      628.33     54.05 o
  -8   1  11     2275.01     2129.64     88.03 o
  -7   1  11     7179.11     7356.04    176.38 o
  -6   1  11     1076.39      987.75     50.30 o
  -5   1  11    18564.02    19094.51    355.12 o
  -4   1  11      553.58      540.43     39.71 o
  -3   1  11     6528.96     6599.03    142.75 o
  -2   1  11       32.33      -32.79     16.40 o
  -1   1  11    10120.37    10627.94    209.64 o
   0   1  11      141.51       18.65     18.29 o
   1   1  11    12541.46    12871.01    246.47 o
   2   1  11       84.33       14.80     16.03 o
   3   1  11     2448.79     2248.83     73.03 o
   4   1  11     1020.73      817.04     45.38 o
   5   1  11     3606.93     3492.67     97.86 o
   6   1  11     3505.62     3253.34    102.11 o
   7   1  11     2034.04     2212.82    102.08 o
   8   1  11     1761.24     2119.52    104.68 o
   9   1  11      344.47      220.87     46.21 o
  10   1  11     2008.00     2451.23    136.55 o
  11   1  11      220.13      279.51     87.08 o
 -12   2  11     2428.78     2505.24    106.51 o
 -11   2  11      201.51      133.21     31.94 o
 -10   2  11     2505.08     2567.28    102.27 o
  -9   2  11       19.82       -2.78     22.65 o
  -8   2  11     3630.15     3581.55    120.59 o
  -7   2  11      104.27       13.82     23.17 o
  -6   2  11     2848.17     2726.56     79.89 o
  -5   2  11      342.53      233.30     24.35 o
  -4   2  11    13452.92    13925.60    266.98 o
  -3   2  11      485.65      303.55     28.62 o
  -2   2  11    11074.61    10936.50    215.72 o
  -1   2  11        0.10      -28.65     16.22 o
   0   2  11    23744.81    24053.45    434.19 o
   1   2  11       47.40       -0.63     16.22 o
   2   2  11     7189.01     6868.81    145.78 o
   3   2  11      763.26      641.47     40.50 o
   4   2  11     7035.30     6807.30    149.57 o
   5   2  11      172.38      137.61     42.64 o
   6   2  11     3264.84     3028.19    102.76 o
   7   2  11      196.78       88.21     27.56 o
   8   2  11     2984.30     3254.86    127.29 o
   9   2  11       93.03      -13.62     36.10 o
  10   2  11      824.64      892.15    100.82 o
  11   2  11        0.13     -109.98     66.79 o
 -12   3  11     1328.85     1363.01     79.53 o
 -11   3  11      869.72      831.03     77.85 o
 -10   3  11     1957.46     1983.14     89.28 o
  -9   3  11     3063.17     2901.88    107.59 o
  -8   3  11      187.96      113.77     24.87 o
  -7   3  11     3025.23     2862.29     91.92 o
  -6   3  11      470.19      325.39     36.71 o
  -5   3  11     4236.49     3917.23     98.94 o
  -4   3  11      137.37       71.34     24.95 o
  -3   3  11     5491.53     5344.05    122.16 o
  -2   3  11     1198.04     1132.98     49.65 o
  -1   3  11     4101.04     3955.55    114.64 o
   0   3  11      417.42      303.85     49.45 o
   1   3  11     3390.07     3028.56     80.22 o
   2   3  11     1116.93      950.04     45.06 o
   3   3  11     2854.60     2633.61     75.07 o
   4   3  11     1982.71     1903.45     73.09 o
   5   3  11     3179.16     2862.12     94.83 o
   6   3  11     3081.93     3063.28    100.25 o
   7   3  11     1773.58     1863.47     80.34 o
   8   3  11     3196.75     3680.05    135.73 o
   9   3  11      374.99      244.25     76.61 o
  10   3  11     3684.17     4391.31    186.12 o
  11   3  11      101.92       69.12     64.45 o
 -12   4  11       34.16      -16.60     26.97 o
 -11   4  11     2813.75     2940.86    131.55 o
 -10   4  11        3.50       -1.38     23.97 o
  -9   4  11     3041.33     3168.72    114.86 o
  -8   4  11      239.30      167.57     26.13 o
  -7   4  11     1775.12     1678.04     74.58 o
  -6   4  11      451.39      318.18     33.77 o
  -5   4  11      112.88       57.67     17.98 o
  -4   4  11        7.94      -18.01     14.51 o
  -3   4  11      932.54      885.91     57.31 o
  -2   4  11        9.06       -9.26     14.54 o
  -1   4  11     2099.77     2114.60     65.18 o
   0   4  11        3.55      -25.25     12.62 o
   1   4  11     1077.39      906.23     43.54 o
   2   4  11       99.87       35.13     16.44 o
   3   4  11     2788.22     2642.47     76.05 o
   4   4  11       57.09       -2.40     20.74 o
   5   4  11     3786.50     3358.81    104.95 o
   6   4  11      668.57      555.58     55.13 o
   7   4  11     5972.09     6268.10    163.54 o
   8   4  11      115.79       59.99     27.19 o
   9   4  11     3285.81     3882.15    147.81 o
  10   4  11        0.11      -58.16     38.93 o
 -12   5  11      602.41      538.22     71.02 o
 -11   5  11      391.87      362.80     52.98 o
 -10   5  11      269.61      218.90     35.48 o
  -9   5  11     2685.86     2953.56    111.60 o
  -8   5  11     1328.13     1343.24     64.67 o
  -7   5  11     4234.72     4211.17    125.42 o
  -6   5  11      170.05       70.26     22.32 o
  -5   5  11     6949.48     6983.20    151.52 o
  -4   5  11      686.78      653.69     44.65 o
  -3   5  11     6622.07     6482.74    140.83 o
  -2   5  11       47.75        8.67     15.60 o
  -1   5  11     6236.60     6133.41    155.14 o
   0   5  11     1438.78     1327.07     51.55 o
   1   5  11     1787.57     1782.62     60.35 o
   2   5  11      388.51      273.09     26.82 o
   3   5  11     4960.96     4750.51    125.57 o
   4   5  11     5486.48     5030.69    133.18 o
   5   5  11     1001.47      821.09     56.88 o
   6   5  11     3752.81     3538.11    123.52 o
   7   5  11     1233.60     1377.81     74.68 o
   8   5  11     2259.78     2413.84     96.20 o
   9   5  11        7.33      -31.68     41.33 o
  10   5  11     1737.10     2039.22    131.07 o
 -11   6  11       49.83       16.03     28.54 o
 -10   6  11     2753.44     2895.09    113.35 o
  -9   6  11      136.28       79.94     26.06 o
  -8   6  11     5390.75     5694.56    150.64 o
  -7   6  11      498.75      369.25     38.47 o
  -6   6  11     5928.61     6247.17    177.40 o
  -5   6  11      178.53       85.89     19.98 o
  -4   6  11    14417.63    14728.77    310.07 o
  -3   6  11     1311.38     1306.03     60.21 o
  -2   6  11     7965.07     7964.74    183.65 o
  -1   6  11       29.23       18.56     27.75 o
   0   6  11     7281.78     7026.55    164.93 o
   1   6  11        4.64      -14.43     16.23 o
   2   6  11     8384.68     8435.24    234.44 o
   3   6  11      448.62      325.91     49.29 o
   4   6  11     5234.51     4919.17    149.82 o
   5   6  11       14.30      -45.74     22.87 o
   6   6  11     3660.77     3663.97    116.82 o
   7   6  11      326.11      209.25     33.45 o
   8   6  11      828.80      861.88     74.70 o
   9   6  11      156.89      116.59     54.30 o
  10   6  11        4.25      -72.74     44.39 o
 -11   7  11     1288.46     1277.14    120.67 o
 -10   7  11     1582.42     1667.93    134.06 o
  -9   7  11     1482.48     1430.36     81.46 o
  -8   7  11     1499.88     1533.49     81.91 o
  -7   7  11     3997.42     4186.02    137.40 o
  -6   7  11     1541.61     1562.34     77.77 o
  -5   7  11     3101.74     3497.36    119.00 o
  -4   7  11     1057.50     1029.31     57.18 o
  -3   7  11     4649.37     4829.53    128.65 o
  -2   7  11      277.33      152.34     24.10 o
  -1   7  11     5535.72     5578.87    140.63 o
   0   7  11     1080.20     1087.55     83.09 o
   1   7  11     4638.25     4555.72    124.59 o
   2   7  11     3210.21     2991.17    109.02 o
   3   7  11     1829.52     1747.39     83.97 o
   4   7  11     2034.33     2124.72     92.44 o
   5   7  11     1421.94     1278.93     69.64 o
   6   7  11     1488.37     1531.60     76.31 o
   7   7  11     1166.90     1258.15     71.70 o
   8   7  11     1853.80     2137.18    113.97 o
   9   7  11      549.15      463.07     56.97 o
  10   7  11     1968.36     2634.82    149.39 o
 -11   8  11     2023.72     1771.84    143.44 o
 -10   8  11        6.87       -5.84     31.82 o
  -9   8  11     4057.36     4514.95    152.08 o
  -8   8  11      647.71      716.26     64.62 o
  -7   8  11      784.66      816.58     71.72 o
  -6   8  11        1.75      -30.24     21.00 o
  -5   8  11     1793.02     1636.56     79.36 o
  -4   8  11       71.74       16.82     20.23 o
  -3   8  11       74.74       41.07     22.19 o
  -2   8  11       11.05      -22.87     17.17 o
  -1   8  11      486.19      299.66     56.28 o
   0   8  11       33.66      -15.90     18.69 o
   1   8  11      811.72      699.21     59.10 o
   2   8  11      116.58       78.07     32.74 o
   3   8  11     1611.18     1411.16     78.13 o
   4   8  11     1238.88     1108.51     68.33 o
   5   8  11     1444.09     1427.74     74.82 o
   6   8  11       69.85       -2.75     26.71 o
   7   8  11     2558.37     2958.93    108.68 o
   8   8  11       26.37       -2.83     33.61 o
   9   8  11     2788.18     3116.74    133.54 o
 -10   9  11     1729.67     1769.70    155.06 o
  -9   9  11     2100.02     2289.92    105.38 o
  -8   9  11      488.90      358.00     45.38 o
  -7   9  11     5661.53     6056.52    189.73 o
  -6   9  11      525.75      507.22     54.59 o
  -5   9  11     3714.31     3654.39    143.51 o
  -4   9  11       99.12       53.55     21.68 o
  -3   9  11     6947.55     6647.93    165.45 o
  -2   9  11      144.82       73.57     24.18 o
  -1   9  11     9345.79     9208.75    211.47 o
   0   9  11      475.13      415.46     73.33 o
   1   9  11     4119.62     3904.16    130.80 o
   2   9  11       22.42      -32.47     24.58 o
   3   9  11     6071.29     6150.09    164.95 o
   4   9  11     3126.15     3124.60    108.44 o
   5   9  11     2729.55     2840.69    104.82 o
   6   9  11      958.69      936.13     66.67 o
   7   9  11      917.10      893.39     78.97 o
   8   9  11     1342.39     1514.08     95.07 o
   9   9  11      303.23      172.16     50.12 o
 -10  10  11     2362.92     2571.99    141.14 o
  -9  10  11      302.16      226.08     38.91 o
  -8  10  11     2065.57     2395.06    136.27 o
  -7  10  11      198.69      158.61     33.96 o
  -6  10  11    10783.89    11290.20    291.48 o
  -5  10  11        2.50        7.88     23.37 o
  -4  10  11     9922.29    10299.32    266.03 o
  -3  10  11       42.22        5.89     20.75 o
  -2  10  11     8707.13     8799.89    206.49 o
  -1  10  11        0.14      -14.00     30.17 o
   0  10  11     6361.08     6199.00    179.88 o
   1  10  11        0.19      -40.01     24.75 o
   2  10  11     9304.23     9380.22    225.76 o
   3  10  11      255.51      159.85     31.44 o
   4  10  11     3101.95     3211.59    111.97 o
   5  10  11        0.40      -44.79     33.38 o
   6  10  11     3145.91     3425.83    119.34 o
   7  10  11       29.19      -57.57     30.34 o
   8  10  11      794.56      917.89     81.33 o
  -9  11  11      325.06      165.96     46.36 o
  -8  11  11      675.19      688.50     65.23 o
  -7  11  11     1445.18     1490.53     84.88 o
  -6  11  11      568.26      524.69     96.16 o
  -5  11  11     3548.29     3888.21    177.92 o
  -4  11  11        4.21        1.38     24.41 o
  -3  11  11     2811.00     2683.83     94.70 o
  -2  11  11       12.26      -24.93     19.76 o
  -1  11  11     3465.89     3286.19    123.10 o
   0  11  11      620.81      369.81     43.13 o
   1  11  11     3560.71     3337.19    122.18 o
   2  11  11     2003.59     1933.37     91.59 o
   3  11  11      575.44      526.01     53.66 o
   4  11  11     2534.53     2493.29     98.61 o
   5  11  11      356.00      167.88     34.92 o
   6  11  11     2274.39     2454.03    102.23 o
   7  11  11      624.05      585.37     69.06 o
  -8  12  11       85.13       25.47     38.36 o
  -7  12  11     1033.87     1179.93     79.99 o
  -6  12  11      562.11      612.28     63.06 o
  -5  12  11      659.52      638.74     56.00 o
  -4  12  11      138.84       69.73     30.05 o
  -3  12  11      160.88       76.34     25.31 o
  -2  12  11      132.62       42.55     25.03 o
  -1  12  11       46.04       12.70     25.70 o
   0  12  11      273.23      160.32     33.21 o
   1  12  11     2615.04     2592.51    105.84 o
   2  12  11      120.82       21.67     26.91 o
   3  12  11      799.25      615.75     59.60 o
   4  12  11      167.33       82.77     31.39 o
   5  12  11     2619.08     2757.44    109.20 o
   6  12  11       29.21       -3.83     33.34 o
   7  12  11     3754.15     4430.55    166.92 o
  -7  13  11     2735.12     3108.94    125.50 o
  -6  13  11      308.57      210.49     36.41 o
  -5  13  11     3382.78     3688.21    135.07 o
  -4  13  11       63.38       37.41     29.07 o
  -3  13  11     4529.76     4615.21    151.84 o
  -2  13  11       57.23       51.30     29.37 o
  -1  13  11     3881.43     3708.00    132.74 o
   0  13  11      354.50      244.05     81.04 o
   1  13  11     6355.83     6571.20    220.03 o
   2  13  11      240.09      100.46     38.31 o
   3  13  11     1695.60     1779.59     87.55 o
   4  13  11      315.35      194.55     36.54 o
   5  13  11     1264.03     1370.48     82.77 o
   6  13  11     1449.93     1671.53    103.99 o
  -6  14  11     4778.32     5272.62    174.89 o
  -5  14  11       19.50      -26.55     27.39 o
  -4  14  11     4768.03     4942.45    161.18 o
  -3  14  11      130.52      139.24     40.69 o
  -2  14  11     6687.41     6838.57    202.14 o
  -1  14  11      170.19      103.06     34.81 o
   0  14  11     3352.36     3334.37    129.25 o
   1  14  11        1.85      -46.67     27.23 o
   2  14  11     3788.36     3904.09    131.32 o
   3  14  11       16.10      -20.97     27.42 o
   4  14  11     4398.01     4792.50    153.11 o
  -4  15  11        9.65       14.75     30.47 o
  -3  15  11     2631.94     2698.34    134.96 o
  -2  15  11        1.63      -36.67     30.26 o
  -1  15  11     3711.82     3777.13    182.90 o
   0  15  11      310.56      177.48     49.43 o
   1  15  11     1123.95     1023.96     72.86 o
   2  15  11      426.37      317.87     51.90 o
   3  15  11     1505.89     1531.90     86.92 o
 -12   0  12     2127.75     2400.79    150.85 o
 -10   0  12     1882.95     1904.67    127.50 o
  -8   0  12      766.48      790.05     99.61 o
  -6   0  12      745.55      652.77     85.09 o
  -4   0  12        5.02      -46.13     23.07 o
  -2   0  12      361.59      274.76     86.65 o
   0   0  12      290.31      158.08     82.28 o
   2   0  12     1871.27     1665.20     87.66 o
   4   0  12     6622.33     6265.87    198.75 o
   6   0  12     4334.37     4361.86    202.71 o
   8   0  12     3974.63     4630.22    224.98 o
  10   0  12     3458.98     4609.39    347.25 o
 -12   1  12     1214.32     1186.21     77.73 o
 -11   1  12     1727.94     1766.13     89.31 o
 -10   1  12     2105.99     2152.28     95.27 o
  -9   1  12     2274.37     2203.44     94.40 o
  -8   1  12      919.89      899.68     61.78 o
  -7   1  12     2150.17     2100.50     80.80 o
  -6   1  12     8951.97     9345.12    195.15 o
  -5   1  12     1323.85     1569.28     62.79 o
  -4   1  12     6751.30     6836.65    176.30 o
  -3   1  12      687.45      567.16     43.60 o
  -2   1  12     8773.20     9089.03    187.58 o
  -1   1  12      115.37       23.15     20.31 o
   0   1  12     8597.48     8776.90    180.89 o
   1   1  12      856.04      711.90     52.12 o
   2   1  12     3643.72     3468.93     91.13 o
   3   1  12      541.69      384.56     33.00 o
   4   1  12     3548.06     3359.70     91.65 o
   5   1  12     1892.91     1696.32     73.51 o
   6   1  12     1347.28     1245.50     80.90 o
   7   1  12     1739.27     1820.20     95.06 o
   8   1  12      400.54      240.42     46.35 o
   9   1  12     1161.73     1307.94     93.07 o
  10   1  12       67.87      -25.18     49.19 o
 -12   2  12       20.87      -31.84     26.54 o
 -11   2  12     3351.16     3556.28    129.24 o
 -10   2  12      152.83       83.18     29.47 o
  -9   2  12     2963.57     2923.11    110.94 o
  -8   2  12      515.04      500.46     50.52 o
  -7   2  12     6322.42     6260.20    159.15 o
  -6   2  12      249.46      176.80     25.28 o
  -5   2  12     9130.39     9198.48    191.15 o
  -4   2  12     4259.67     4490.36    112.38 o
  -3   2  12    13735.87    14528.96    280.19 o
  -2   2  12     1074.16      935.71     50.75 o
  -1   2  12    12669.18    13148.96    255.33 o
   0   2  12      399.36      291.69     32.40 o
   1   2  12    10547.08    10345.16    207.01 o
   2   2  12      329.56      256.43     26.37 o
   3   2  12     2992.14     2914.73     93.04 o
   4   2  12     1171.76     1149.34     53.89 o
   5   2  12     2743.65     2545.89     89.90 o
   6   2  12       14.70      -40.63     22.49 o
   7   2  12     2152.15     2150.94    103.12 o
   8   2  12      717.81      491.97     74.35 o
   9   2  12      567.87      451.05     73.05 o
  10   2  12       78.19       36.09     50.78 o
 -11   3  12      616.08      658.64     62.44 o
 -10   3  12     1615.00     1491.26     80.45 o
  -9   3  12      862.23      752.00     62.56 o
  -8   3  12     1960.98     2012.76     79.79 o
  -7   3  12       54.84        8.47     21.74 o
  -6   3  12     3565.14     3676.61     99.13 o
  -5   3  12       70.32      -20.30     17.53 o
  -4   3  12     4727.15     4922.01    118.51 o
  -3   3  12      491.23      473.83     37.86 o
  -2   3  12     3462.92     3410.43    125.77 o
  -1   3  12     1856.08     1791.64     63.95 o
   0   3  12     4363.17     4342.85    121.32 o
   1   3  12     2126.59     2056.43     67.38 o
   2   3  12     4633.64     4437.43    107.52 o
   3   3  12     4067.26     3887.57     99.59 o
   4   3  12     4568.24     4197.32    118.58 o
   5   3  12     3255.27     3230.59    103.02 o
   6   3  12     1553.59     1469.63     74.13 o
   7   3  12     3335.90     3513.75    113.05 o
   8   3  12      801.84      768.69     75.96 o
   9   3  12     3057.86     3835.00    171.54 o
  10   3  12       12.31        8.78     49.00 o
 -11   4  12       14.59       -5.81     27.33 o
 -10   4  12     1775.99     1891.22     91.19 o
  -9   4  12       77.71       37.57     26.24 o
  -8   4  12      185.36      121.54     27.59 o
  -7   4  12      151.54      104.09     23.48 o
  -6   4  12       30.56      -12.30     19.85 o
  -5   4  12      545.44      378.41     40.49 o
  -4   4  12      159.32       78.73     25.04 o
  -3   4  12      402.51      466.98     39.25 o
  -2   4  12     1131.18     1077.10     50.08 o
  -1   4  12      245.34      142.77     22.39 o
   0   4  12     3511.94     3482.62    113.59 o
   1   4  12        1.10      -19.11     15.11 o
   2   4  12     3431.57     3353.85     90.13 o
   3   4  12        2.59      -38.67     19.34 o
   4   4  12     6569.79     6141.68    155.07 o
   5   4  12       69.35       -5.47     23.85 o
   6   4  12     7535.91     7757.43    190.45 o
   7   4  12       27.89      -14.80     26.27 o
   8   4  12     3139.72     3638.65    137.62 o
   9   4  12      147.31       48.64     59.06 o
  10   4  12     3881.52     5224.64    259.57 o
 -11   5  12     1048.19     1083.02     75.88 o
 -10   5  12     2374.50     2591.58    108.02 o
  -9   5  12      792.63      745.69     61.38 o
  -8   5  12     3533.97     3696.61    114.70 o
  -7   5  12       37.50       20.85     21.48 o
  -6   5  12     4218.91     4313.93    121.84 o
  -5   5  12       19.23       11.43     18.10 o
  -4   5  12     8270.47     8227.73    174.58 o
  -3   5  12       15.58       -8.46     16.69 o
  -2   5  12     3569.80     3539.50     93.48 o
  -1   5  12     3535.11     3518.33     93.03 o
   0   5  12     3835.52     3583.40    104.16 o
   1   5  12     3201.91     3101.11    111.98 o
   2   5  12     4550.33     4440.28    120.66 o
   3   5  12     2470.05     2368.42     96.27 o
   4   5  12      868.07      691.13     60.85 o
   5   5  12     2610.41     2417.93    101.05 o
   6   5  12      327.87      168.54     36.47 o
   7   5  12     3170.44     3408.66    126.09 o
   8   5  12      123.00       31.72     30.84 o
   9   5  12     1397.38     1510.63    140.69 o
  10   5  12       29.99       25.17     75.31 o
 -11   6  12     2646.84     3161.45    145.29 o
 -10   6  12       93.67       71.10     34.81 o
  -9   6  12     7032.69     7590.66    239.79 o
  -8   6  12      183.94       96.52     29.65 o
  -7   6  12     7334.98     7617.23    211.10 o
  -6   6  12      223.20      177.47     30.32 o
  -5   6  12     9437.66     9759.45    222.57 o
  -4   6  12        0.87      -33.23     16.61 o
  -3   6  12     8602.15     8588.72    199.31 o
  -2   6  12       28.12      -19.45     17.62 o
  -1   6  12     9382.99     9335.60    211.68 o
   0   6  12      135.96       89.50     24.20 o
   1   6  12     5639.47     5648.00    142.59 o
   2   6  12      329.79      182.98     32.62 o
   3   6  12     1800.66     1693.62     83.37 o
   4   6  12       10.61      -32.17     24.24 o
   5   6  12     2110.05     1912.37     90.42 o
   6   6  12       35.85       -3.60     26.96 o
   7   6  12     1000.41      917.52     73.27 o
   8   6  12        1.45      -52.82     31.07 o
   9   6  12       29.20      -74.18     49.48 o
 -10   7  12     1581.86     1666.56    105.79 o
  -9   7  12      876.67      943.29     74.08 o
  -8   7  12     2308.47     2482.05    104.93 o
  -7   7  12      307.97      257.25     35.19 o
  -6   7  12     2302.10     2356.64     98.56 o
  -5   7  12      272.90      158.65     29.57 o
  -4   7  12     4362.71     4524.44    126.53 o
  -3   7  12      601.74      445.04     46.03 o
  -2   7  12     5447.39     5464.38    142.66 o
  -1   7  12     2400.22     2360.29     84.10 o
   0   7  12     3283.35     3280.65    100.87 o
   1   7  12     1471.79     1413.55     65.31 o
   2   7  12     5008.40     4814.40    149.56 o
   3   7  12     1680.59     1470.56     80.04 o
   4   7  12     1405.15     1352.38     77.84 o
   5   7  12      653.47      674.83     73.99 o
   6   7  12     1461.06     1382.15     81.33 o
   7   7  12     3083.58     3532.81    130.83 o
   8   7  12      564.31      599.79     76.02 o
   9   7  12     1385.82     1502.33    105.68 o
 -10   8  12      711.28      713.21     81.05 o
  -9   8  12       86.54       21.53     28.63 o
  -8   8  12      297.21      267.44     38.61 o
  -7   8  12       33.52        2.46     25.27 o
  -6   8  12      966.12      891.39     66.11 o
  -5   8  12      371.79      241.08     38.95 o
  -4   8  12        0.67      -48.07     36.02 o
  -3   8  12        1.20      -29.55     17.65 o
  -2   8  12     1079.68      963.61     57.21 o
  -1   8  12        8.41      -36.50     18.25 o
   0   8  12      801.57      642.18     49.66 o
   1   8  12        1.52      -43.56     21.78 o
   2   8  12     3276.46     2953.21    112.41 o
   3   8  12        2.00      -47.55     23.78 o
   4   8  12     4045.25     4221.87    141.77 o
   5   8  12      102.79       68.08     30.84 o
   6   8  12     3005.38     3209.76    124.07 o
   7   8  12        4.50      -32.15     27.24 o
   8   8  12     2665.57     3125.17    155.56 o
  -9   9  12      907.81      986.00     75.60 o
  -8   9  12     3687.70     3973.71    142.74 o
  -7   9  12       62.86       42.83     32.05 o
  -6   9  12     2260.62     2287.14    102.69 o
  -5   9  12       21.44      -20.39     23.21 o
  -4   9  12     5070.67     5161.54    141.24 o
  -3   9  12       28.58      -22.78     20.02 o
  -2   9  12     3873.02     3965.85    116.84 o
  -1   9  12      583.60      517.36     59.54 o
   0   9  12     4420.46     4376.76    141.78 o
   1   9  12      286.79      124.51     31.05 o
   2   9  12     4134.94     4051.21    137.66 o
   3   9  12     2126.16     2182.01     98.50 o
   4   9  12     2662.10     2642.96    109.97 o
   5   9  12     2495.23     2381.85    104.89 o
   6   9  12      495.60      342.40     73.66 o
   7   9  12      495.27      368.90     57.86 o
   8   9  12      355.98      214.30     61.91 o
  -9  10  12     2974.35     3586.86    139.06 o
  -8  10  12       28.86        3.98     29.27 o
  -7  10  12     4964.49     5423.40    173.55 o
  -6  10  12       75.12       16.21     26.44 o
  -5  10  12     7983.59     8537.17    234.36 o
  -4  10  12      126.70       71.23     28.09 o
  -3  10  12     5287.80     5480.89    147.72 o
  -2  10  12      200.41      153.13     29.69 o
  -1  10  12     5969.52     5975.01    155.23 o
   0  10  12       46.02        9.72     29.31 o
   1  10  12     4374.17     4187.95    140.15 o
   2  10  12       59.66       -5.10     26.16 o
   3  10  12     1880.97     2045.72     95.41 o
   4  10  12       44.75       -2.92     29.18 o
   5  10  12     1336.06     1328.01     82.82 o
   6  10  12       22.09      -22.44     28.89 o
   7  10  12      250.14      157.27     51.00 o
  -8  11  12      340.40      200.75     39.29 o
  -7  11  12      493.18      330.84     43.08 o
  -6  11  12     1167.65     1194.91    122.96 o
  -5  11  12      118.25       72.56     29.75 o
  -4  11  12     2531.14     2600.10    107.92 o
  -3  11  12      377.05      369.46     57.20 o
  -2  11  12     2907.19     2858.20     98.84 o
  -1  11  12      261.09      144.63     32.00 o
   0  11  12     2863.18     2689.93    109.94 o
   1  11  12     1479.40     1506.30     84.24 o
   2  11  12     1040.38      951.80     72.01 o
   3  11  12     2059.09     1989.88     97.16 o
   4  11  12        8.98      -25.42     26.62 o
   5  11  12     1896.61     2048.34    101.26 o
   6  11  12      458.43      265.00     92.36 o
  -7  12  12      211.44      102.40     36.32 o
  -6  12  12      150.80       23.71     30.28 o
  -5  12  12      210.79      174.59     35.82 o
  -4  12  12      105.26       44.38     27.76 o
  -3  12  12      126.43       41.66     29.26 o
  -2  12  12      256.95      190.40     34.94 o
  -1  12  12      709.45      501.90     58.64 o
   0  12  12     1728.12     1645.26     89.80 o
   1  12  12      211.87      125.59     34.45 o
   2  12  12     1746.17     1812.55     94.27 o
   3  12  12       31.18      -26.82     27.69 o
   4  12  12     1685.63     1664.96     92.72 o
   5  12  12       63.83      -11.98     30.43 o
   6  12  12     3087.60     3727.08    167.02 o
  -6  13  12     2437.25     2739.20    120.48 o
  -5  13  12        8.08      -39.63     27.03 o
  -4  13  12     4613.40     5013.01    165.74 o
  -3  13  12       21.36       16.28     32.76 o
  -2  13  12     4594.10     4746.22    158.97 o
  -1  13  12      569.57      497.71     67.93 o
   0  13  12     4452.63     4462.94    153.37 o
   1  13  12      513.33      438.96    100.68 o
   2  13  12     1981.17     1913.57     99.54 o
   3  13  12      263.10      194.82     55.28 o
   4  13  12     1383.74     1458.32     91.38 o
  -4  14  12        7.40      -51.11     27.75 o
  -3  14  12     4235.75     4436.02    180.70 o
  -2  14  12       49.95       37.41     32.57 o
  -1  14  12     4362.60     4540.49    158.08 o
   0  14  12      161.62      120.93     36.54 o
   1  14  12     3146.14     3339.99    132.06 o
   2  14  12       12.48      -28.92     29.05 o
   3  14  12     3059.12     3300.14    133.39 o
 -11   0  13     1404.77     1392.29    117.59 o
  -9   0  13      432.29      479.67     79.71 o
  -7   0  13      213.49      200.77     37.66 o
  -5   0  13     1641.32     1668.14     94.99 o
  -3   0  13      560.34      521.64     74.78 o
  -1   0  13      904.32      862.56     70.38 o
   1   0  13     5325.64     4773.99    173.18 o
   3   0  13     6596.37     6382.30    203.52 o
   5   0  13     5214.21     5489.34    235.55 o
   7   0  13     4763.45     5415.85    244.38 o
   9   0  13     2999.09     3968.44    212.88 o
 -11   1  13     1187.01     1239.93     79.60 o
 -10   1  13      242.71      177.72     36.17 o
  -9   1  13     1035.55     1005.31     68.88 o
  -8   1  13      396.74      380.53     48.90 o
  -7   1  13     5141.14     5267.17    143.89 o
  -6   1  13        1.26        0.41     17.84 o
  -5   1  13     4958.33     5262.74    128.98 o
  -4   1  13      167.23      108.42     24.28 o
  -3   1  13     1842.60     1815.39     66.89 o
  -2   1  13       77.11        0.15     19.01 o
  -1   1  13     5343.50     5417.45    127.47 o
   0   1  13     1253.31     1113.08     67.62 o
   1   1  13     4590.65     4587.73    113.27 o
   2   1  13      485.45      230.01     27.62 o
   3   1  13      831.39      652.64     47.03 o
   4   1  13     2217.66     2117.48     72.22 o
   5   1  13      448.67      313.62     50.94 o
   6   1  13     1861.54     1870.99     94.70 o
   7   1  13       74.48      -26.95     33.91 o
   8   1  13     1482.53     1790.97    101.05 o
   9   1  13       31.82      -40.73     48.48 o
 -11   2  13        9.58        5.02     28.67 o
 -10   2  13     3689.75     3813.75    136.00 o
  -9   2  13        0.13      -45.28     22.64 o
  -8   2  13     5621.83     5989.93    179.65 o
  -7   2  13       94.62       32.66     23.94 o
  -6   2  13     6225.52     6642.52    152.53 o
  -5   2  13      419.90      333.07     35.24 o
  -4   2  13    14951.49    15964.64    350.79 o
  -3   2  13     1307.69     1351.75     60.06 o
  -2   2  13     5818.21     6228.52    142.56 o
  -1   2  13      152.75      101.64     23.35 o
   0   2  13     8617.13     8782.89    189.26 o
   1   2  13       26.63       -3.68     19.02 o
   2   2  13     4796.23     4558.29    112.42 o
   3   2  13     1131.76     1109.85     54.06 o
   4   2  13     2186.82     2136.67     82.24 o
   5   2  13        2.48      -42.10     21.05 o
   6   2  13      661.61      627.93     64.08 o
   7   2  13      226.48      104.49     51.77 o
   8   2  13      314.57      173.76     51.07 o
   9   2  13      194.22       93.69     43.30 o
 -11   3  13     1582.30     1727.82     92.03 o
 -10   3  13      122.68       74.50     32.79 o
  -9   3  13     2684.77     2715.52     97.28 o
  -8   3  13       41.91      -34.57     38.23 o
  -7   3  13     2251.39     2317.39     87.06 o
  -6   3  13        3.39      -34.83     17.42 o
  -5   3  13     3997.77     4191.80    109.77 o
  -4   3  13       32.50      -11.63     28.70 o
  -3   3  13     3747.60     4043.54    160.08 o
  -2   3  13      903.30      925.67     51.89 o
  -1   3  13     3201.89     3385.82    112.57 o
   0   3  13     1093.14     1092.55     54.11 o
   1   3  13     3252.23     3197.16     89.50 o
   2   3  13     2866.17     2588.78     79.95 o
   3   3  13     1858.08     1638.15     72.00 o
   4   3  13     5216.74     5392.28    143.45 o
   5   3  13     1317.73     1132.98     66.94 o
   6   3  13     3986.26     4086.89    123.39 o
   7   3  13      118.51       60.05     36.10 o
   8   3  13     3023.84     3548.17    138.22 o
   9   3  13      135.09      115.27     53.43 o
 -11   4  13     1946.41     2233.76    105.23 o
 -10   4  13       31.76       21.11     28.79 o
  -9   4  13     1080.23     1072.25     74.55 o
  -8   4  13       10.59      -21.44     20.74 o
  -7   4  13       81.68       27.09     24.17 o
  -6   4  13        5.02      -35.20     17.60 o
  -5   4  13      106.60       53.46     21.77 o
  -4   4  13      795.29      729.95     47.34 o
  -3   4  13       19.01      -18.58     18.10 o
  -2   4  13      619.19      553.86     53.59 o
  -1   4  13     5382.33     5469.98    129.12 o
   0   4  13      206.15      170.27     24.91 o
   1   4  13     5694.14     5493.82    128.99 o
   2   4  13      113.28       26.34     20.22 o
   3   4  13     5667.13     5497.39    144.34 o
   4   4  13       61.84       25.43     24.72 o
   5   4  13     6901.77     7152.43    200.66 o
   6   4  13      111.97        3.46     31.75 o
   7   4  13     5077.28     5461.93    170.92 o
   8   4  13      467.14      438.27     74.13 o
   9   4  13     2598.04     3513.50    206.95 o
 -10   5  13      636.31      669.79     75.05 o
  -9   5  13     6078.19     6641.37    197.62 o
  -8   5  13      460.09      571.71     59.73 o
  -7   5  13     3809.36     3918.05    119.39 o
  -6   5  13        0.16        4.52     21.14 o
  -5   5  13     4451.09     4442.97    125.25 o
  -4   5  13       42.83       -8.75     23.11 o
  -3   5  13     4175.80     4037.89    116.44 o
  -2   5  13     1091.92     1039.39     58.36 o
  -1   5  13     4971.22     4759.59    129.29 o
   0   5  13     3799.26     3612.44    108.30 o
   1   5  13     3003.07     2747.18     92.17 o
   2   5  13     2644.41     2679.24    104.20 o
   3   5  13     2351.32     2219.06     95.18 o
   4   5  13     2397.60     2336.17     98.64 o
   5   5  13      531.78      395.48     54.85 o
   6   5  13     1960.49     2088.36     99.24 o
   7   5  13      148.65      -22.14     30.96 o
   8   5  13     1761.84     2100.65    124.06 o
   9   5  13        0.20      -98.20     49.10 o
 -10   6  13     6431.73     7313.56    332.74 o
  -9   6  13       90.72       45.29     34.44 o
  -8   6  13     7156.59     7669.70    218.98 o
  -7   6  13        2.23      -12.62     23.88 o
  -6   6  13     7288.65     7551.87    211.23 o
  -5   6  13       16.43       -1.30     22.44 o
  -4   6  13     8225.55     8245.85    197.33 o
  -3   6  13        3.83      -18.77     18.29 o
  -2   6  13     5937.70     5770.61    149.46 o
  -1   6  13      109.53       22.70     23.28 o
   0   6  13     9579.12     9418.19    294.55 o
   1   6  13      493.40      419.39     68.82 o
   2   6  13     4857.14     4435.19    142.39 o
   3   6  13       63.17       26.79     27.24 o
   4   6  13     2284.61     2283.11     98.41 o
   5   6  13      304.12      244.40     36.93 o
   6   6  13      629.69      470.57     72.96 o
   7   6  13        8.19      -26.38     28.31 o
   8   6  13       20.37      -10.79     34.26 o
 -10   7  13      262.88      166.00     44.82 o
  -9   7  13     2032.81     2108.28    101.04 o
  -8   7  13      186.61      111.77     39.51 o
  -7   7  13     3313.24     3450.12    126.78 o
  -6   7  13       15.11      -18.24     23.29 o
  -5   7  13     3090.14     3125.98    116.62 o
  -4   7  13        9.56        0.35     20.05 o
  -3   7  13     7222.78     7240.36    178.83 o
  -2   7  13      386.22      354.64     47.05 o
  -1   7  13     2261.52     2052.73     79.64 o
   0   7  13      303.98      174.13     30.09 o
   1   7  13     3792.61     3556.15    124.15 o
   2   7  13     2650.10     2474.05    102.43 o
   3   7  13     1827.44     1513.05     82.56 o
   4   7  13      919.98      782.40     66.17 o
   5   7  13      915.04      759.37     67.66 o
   6   7  13     1819.04     1913.84     97.08 o
   7   7  13      510.18      460.37    111.88 o
   8   7  13     1303.41     1414.30    134.54 o
  -9   8  13      387.56      362.50     63.22 o
  -8   8  13       76.53        8.01     26.84 o
  -7   8  13       29.34        5.13     25.47 o
  -6   8  13      264.77      137.44     31.44 o
  -5   8  13       39.53       16.24     31.14 o
  -4   8  13        2.15      -30.51     19.65 o
  -3   8  13      755.20      671.66     68.40 o
  -2   8  13       37.45      -13.95     20.22 o
  -1   8  13     2173.05     2166.32     82.19 o
   0   8  13        9.40      -47.27     23.64 o
   1   8  13     3076.02     2820.54    109.84 o
   2   8  13      463.68      298.84     50.64 o
   3   8  13     4140.92     4130.00    140.99 o
   4   8  13      117.64       61.08     38.62 o
   5   8  13     4372.77     4475.71    151.81 o
   6   8  13       14.20      -27.36     28.03 o
   7   8  13     3493.17     4047.30    146.85 o
  -8   9  13       32.11       42.88     28.97 o
  -7   9  13     2389.00     2695.47    115.10 o
  -6   9  13        2.71      -41.60     22.31 o
  -5   9  13     1658.71     1749.30     87.93 o
  -4   9  13      241.73      133.89     32.82 o
  -3   9  13     3264.70     3343.19    108.09 o
  -2   9  13      321.86      173.45     28.48 o
  -1   9  13     2345.43     2505.31     90.80 o
   0   9  13      480.74      293.82     38.00 o
   1   9  13      987.02      873.87     67.32 o
   2   9  13      634.61      421.67     73.14 o
   3   9  13     1812.29     1839.21     92.80 o
   4   9  13     2757.71     2779.44    115.77 o
   5   9  13      683.33      546.90     88.06 o
   6   9  13     1252.79     1273.53     84.06 o
   7   9  13      158.97      113.82     45.12 o
  -8  10  13     1700.17     1911.66    101.51 o
  -7  10  13      255.56      173.27     35.43 o
  -6  10  13     6133.32     6673.78    201.00 o
  -5  10  13       16.76       37.95     25.86 o
  -4  10  13     3205.22     3619.19    130.28 o
  -3  10  13       79.39       55.67     24.59 o
  -2  10  13     4352.59     4698.98    133.96 o
  -1  10  13       32.75        7.20     27.42 o
   0  10  13     4079.06     3996.51    138.61 o
   1  10  13       72.09       67.43     34.24 o
   2  10  13     2929.16     3062.98    120.31 o
   3  10  13      121.54       33.51     30.64 o
   4  10  13      673.42      679.53     68.23 o
   5  10  13       76.11       32.56     36.33 o
   6  10  13      140.34       33.79     35.88 o
  -7  11  13     1973.95     2309.36    110.17 o
  -6  11  13      187.59       72.43     30.86 o
  -5  11  13     1634.32     1724.26     93.09 o
  -4  11  13      703.55      670.72     63.79 o
  -3  11  13     1850.06     1841.64     81.76 o
  -2  11  13      377.61      235.92     38.21 o
  -1  11  13     1169.51     1197.38     76.70 o
   0  11  13      774.03      720.48     90.91 o
   1  11  13     1441.88     1370.28     82.43 o
   2  11  13     1443.89     1558.86     88.04 o
   3  11  13       74.58        4.25     28.98 o
   4  11  13     2446.28     2661.39    116.31 o
   5  11  13       25.62      -24.92     42.97 o
  -6  12  13      149.41       55.27     33.01 o
  -5  12  13      105.00       51.02     31.21 o
  -4  12  13       75.70       -1.18     29.32 o
  -3  12  13      464.95      314.06     42.00 o
  -2  12  13      311.85      193.99     36.00 o
  -1  12  13      554.94      486.53     66.52 o
   0  12  13      250.48      124.12     35.76 o
   1  12  13     2781.20     2766.88    117.33 o
   2  12  13       11.41      -42.38     27.52 o
   3  12  13     1840.95     2147.87    131.25 o
   4  12  13       25.03      -28.64     29.33 o
  -4  13  13       45.35       -5.54     29.84 o
  -3  13  13     3394.55     3436.20    156.27 o
  -2  13  13       10.16      -32.24     27.36 o
  -1  13  13     2616.94     2712.84    116.99 o
   0  13  13      238.05      109.25     58.46 o
   1  13  13     2256.45     2467.60    113.28 o
   2  13  13      545.87      450.33     68.70 o
   3  13  13      277.74      170.95     41.15 o
 -10   0  14      193.11      156.08     51.84 o
  -8   0  14        6.83      -24.10     34.43 o
  -6   0  14       26.65      -55.59     27.79 o
  -4   0  14     7113.00     7678.02    315.44 o
  -2   0  14     2345.93     2269.19    109.61 o
   0   0  14     5009.95     5252.19    196.57 o
   2   0  14     8588.10     8523.13    257.97 o
   4   0  14     8277.74     8186.88    250.68 o
   6   0  14     6449.18     7207.59    294.51 o
   8   0  14     4462.67     5672.97    261.78 o
 -10   1  14     1281.86     1443.36     84.51 o
  -9   1  14      102.05       91.53     31.84 o
  -8   1  14     2031.56     2140.82     97.25 o
  -7   1  14      263.58      135.43     30.87 o
  -6   1  14     3401.54     3430.87     93.03 o
  -5   1  14     1120.00     1088.77     59.36 o
  -4   1  14     2794.03     2976.36    116.74 o
  -3   1  14     1282.38     1349.56     63.07 o
  -2   1  14     1194.14     1199.63     59.65 o
  -1   1  14     3293.85     3383.82     98.55 o
   0   1  14     1559.43     1449.96     77.93 o
   1   1  14     3918.83     3977.95    105.56 o
   2   1  14      719.67      473.41     71.25 o
   3   1  14     1880.82     1806.47     67.62 o
   4   1  14      164.07       78.82     41.88 o
   5   1  14     2969.78     3112.94    119.13 o
   6   1  14       12.06        6.01     33.94 o
   7   1  14     2801.42     3319.93    131.71 o
   8   1  14        0.19      -31.57     38.39 o
 -10   2  14       22.70        5.12     28.80 o
  -9   2  14     4483.18     4705.63    156.82 o
  -8   2  14        0.29      -23.45     25.47 o
  -7   2  14     8504.56     9363.02    224.55 o
  -6   2  14      265.90      177.72     27.97 o
  -5   2  14     8208.36     8865.63    192.76 o
  -4   2  14      235.37      173.61     27.06 o
  -3   2  14     7457.90     8184.11    237.24 o
  -2   2  14      386.00      262.16     29.17 o
  -1   2  14     5205.56     5331.01    154.88 o
   0   2  14      539.13      413.39     42.76 o
   1   2  14     3703.67     3458.12     95.96 o
   2   2  14      152.91       79.86     22.01 o
   3   2  14     1291.52     1210.73     57.69 o
   4   2  14        6.74      -34.91     21.90 o
   5   2  14      445.07      297.42     81.44 o
   6   2  14       43.81      -19.02     30.84 o
   7   2  14       22.15      -69.07     34.62 o
   8   2  14      124.91       61.66     40.81 o
 -10   3  14     2782.09     2954.72    121.34 o
  -9   3  14      186.13      127.00     30.85 o
  -8   3  14     2468.87     2670.12    111.69 o
  -7   3  14       35.47      -32.90     23.53 o
  -6   3  14     3087.97     3321.82    108.61 o
  -5   3  14      159.51       70.93     23.70 o
  -4   3  14     3387.51     3652.84    128.68 o
  -3   3  14       21.55      -37.16     18.58 o
  -2   3  14     2149.66     2283.66     88.72 o
  -1   3  14     1375.62     1432.38     62.15 o
   0   3  14     3219.67     3132.76     91.37 o
   1   3  14      917.47      867.68     55.79 o
   2   3  14     1500.28     1368.44     59.84 o
   3   3  14     3107.55     2907.33     97.38 o
   4   3  14       98.95        5.83     25.17 o
   5   3  14     2845.80     2892.67    101.01 o
   6   3  14       13.44      -49.10     24.55 o
   7   3  14     2443.36     2644.09    136.69 o
   8   3  14       11.50      -40.46     56.76 o
 -10   4  14     1282.39     1461.64     88.21 o
  -9   4  14        1.59      -36.31     26.29 o
  -8   4  14      102.81       17.53     34.44 o
  -7   4  14        0.13      -40.52     20.26 o
  -6   4  14       18.47      -10.49     22.54 o
  -5   4  14        8.71      -36.26     18.13 o
  -4   4  14      284.78      234.77     35.71 o
  -3   4  14     2323.56     2468.02     81.25 o
  -2   4  14     1769.75     1753.48     83.63 o
  -1   4  14       31.58       14.45     20.13 o
   0   4  14     3609.92     3416.15    106.05 o
   1   4  14      315.23      200.29     28.49 o
   2   4  14     2992.21     2751.34    107.29 o
   3   4  14        7.44      -53.40     27.82 o
   4   4  14     5163.34     5026.53    172.69 o
   5   4  14      231.81      128.21     33.45 o
   6   4  14     5686.61     5880.81    179.49 o
   7   4  14      154.12      115.76     50.13 o
   8   4  14     2845.90     3424.73    164.23 o
  -9   5  14      215.52      172.13     42.36 o
  -8   5  14     4053.86     4501.09    153.97 o
  -7   5  14       41.16        3.90     26.10 o
  -6   5  14     3208.68     3350.09    124.01 o
  -5   5  14       86.69       29.24     23.30 o
  -4   5  14     3378.99     3395.11    107.80 o
  -3   5  14      683.37      613.28     51.82 o
  -2   5  14     1552.05     1518.25     71.37 o
  -1   5  14     2422.99     2358.24     86.55 o
   0   5  14     4232.10     4198.13    121.64 o
   1   5  14     2059.73     1961.11     78.89 o
   2   5  14     2660.46     2628.12    105.48 o
   3   5  14      625.20      637.40     68.41 o
   4   5  14      953.20      899.96     70.08 o
   5   5  14     1564.79     1518.27     84.55 o
   6   5  14      253.93      153.33     37.60 o
   7   5  14     2314.01     2665.97    114.83 o
   8   5  14       29.39      -64.83     40.61 o
  -9   6  14     6569.21     7374.48    254.42 o
  -8   6  14       48.34       -3.18     27.30 o
  -7   6  14     6124.30     6773.69    201.30 o
  -6   6  14       28.48        7.14     26.61 o
  -5   6  14     7054.77     7345.50    208.64 o
  -4   6  14        6.84      -39.35     19.67 o
  -3   6  14     6187.63     6173.69    161.27 o
  -2   6  14       14.10      -28.38     21.02 o
  -1   6  14     5886.58     5885.84    153.78 o
   0   6  14        0.65      -26.93     21.57 o
   1   6  14     4096.53     3947.08    134.25 o
   2   6  14       10.61        5.57     26.25 o
   3   6  14     2685.79     2552.47    105.61 o
   4   6  14        1.17      -50.56     25.28 o
   5   6  14      910.20      836.74     80.66 o
   6   6  14       41.75        2.27     28.69 o
   7   6  14      122.62       -8.16     32.66 o
  -9   7  14       16.19       13.16     34.69 o
  -8   7  14     1448.39     1544.61     89.27 o
  -7   7  14        3.97      -17.89     25.21 o
  -6   7  14     2387.77     2635.94    110.08 o
  -5   7  14      142.06       65.69     32.14 o
  -4   7  14     3488.70     3593.58    121.68 o
  -3   7  14      198.75      100.17     25.79 o
  -2   7  14     2986.44     2989.07    101.69 o
  -1   7  14     3061.68     3115.79    102.67 o
   0   7  14     1424.10     1373.11     95.87 o
   1   7  14     1450.21     1222.30     75.94 o
   2   7  14     3025.12     2899.93    113.96 o
   3   7  14     1767.33     1622.99     86.97 o
   4   7  14      193.82       42.85     30.67 o
   5   7  14     1585.68     1698.09     92.45 o
   6   7  14      210.14      101.91     35.26 o
   7   7  14     1882.46     2161.93    107.67 o
  -8   8  14      210.86      122.67     35.68 o
  -7   8  14        7.94      -17.27     25.38 o
  -6   8  14      155.11       88.30     30.60 o
  -5   8  14        8.76      -35.13     22.87 o
  -4   8  14      788.62      610.30     61.65 o
  -3   8  14      118.31       84.53     25.15 o
  -2   8  14     1501.91     1455.85     71.33 o
  -1   8  14       61.98       -0.69     21.98 o
   0   8  14     2831.30     2736.51    110.02 o
   1   8  14      136.66       24.41     29.39 o
   2   8  14     3802.39     3731.24    139.63 o
   3   8  14        4.87      -44.11     27.02 o
   4   8  14     5460.35     5906.27    182.97 o
   5   8  14       91.86       93.64     34.30 o
   6   8  14     3879.12     4278.98    154.68 o
  -7   9  14      136.19       83.33     31.44 o
  -6   9  14     1290.15     1454.58     85.42 o
  -5   9  14      173.40       73.43     30.58 o
  -4   9  14     1870.02     1909.05    110.37 o
  -3   9  14      919.14      789.48     59.75 o
  -2   9  14     1179.22     1237.80     68.20 o
  -1   9  14      494.20      391.71     55.30 o
   0   9  14     1187.56     1119.02     75.29 o
   1   9  14      732.87      492.55     60.92 o
   2   9  14     1253.90     1230.94     80.50 o
   3   9  14     2271.25     2467.33    109.17 o
   4   9  14      617.70      735.85     81.85 o
   5   9  14     1541.59     1571.35     92.31 o
   6   9  14        6.95      -50.53     30.53 o
  -7  10  14     3672.63     3920.60    146.79 o
  -6  10  14        0.67      -23.80     26.07 o
  -5  10  14     4101.60     4483.68    153.86 o
  -4  10  14       40.13       21.81     27.76 o
  -3  10  14     3817.11     4152.49    127.51 o
  -2  10  14        1.07      -42.13     21.06 o
  -1  10  14     2752.71     2744.06    113.43 o
   0  10  14       39.99        5.88     27.96 o
   1  10  14     1868.88     1772.60     92.85 o
   2  10  14       40.56        4.13     28.66 o
   3  10  14      627.41      590.16     76.74 o
   4  10  14      302.95      224.78     40.59 o
   5  10  14      297.72      122.74     38.33 o
  -5  11  14      409.67      380.42     59.48 o
  -4  11  14     1772.31     1787.21     93.34 o
  -3  11  14      790.90      778.21     68.62 o
  -2  11  14      730.46      644.90     65.69 o
  -1  11  14      333.26      194.39     36.73 o
   0  11  14      609.88      503.44     89.88 o
   1  11  14     1894.35     2104.70    102.23 o
   2  11  14      591.84      635.84     67.65 o
   3  11  14     2289.03     2330.36    110.78 o
   4  11  14       96.21       34.95     34.55 o
  -4  12  14      333.41      199.67     39.24 o
  -3  12  14       98.10      101.15     43.98 o
  -2  12  14      323.47      158.49     63.59 o
  -1  12  14      153.08       50.82     32.05 o
   0  12  14     1272.05     1099.87     81.06 o
   1  12  14       43.50        7.80     30.88 o
   2  12  14     1917.48     2064.82    104.95 o
  -9   0  15        4.10      -52.32     44.98 o
  -7   0  15      331.42      325.07    104.51 o
  -5   0  15     4424.08     4740.74    243.01 o
  -3   0  15     1841.94     1865.43    105.25 o
  -1   0  15     3275.51     3396.23    140.57 o
   1   0  15     7315.49     7381.33    235.01 o
   3   0  15     5053.83     5113.07    179.81 o
   5   0  15     5927.43     6092.91    387.00 o
   7   0  15     5909.11     7205.36    306.20 o
  -9   1  15     1836.31     1954.49     98.49 o
  -8   1  15       70.84       26.42     31.87 o
  -7   1  15     3335.17     3465.99    116.61 o
  -6   1  15      563.44      549.71     49.09 o
  -5   1  15     2484.78     2742.37    124.69 o
  -4   1  15     1727.39     1817.81     79.52 o
  -3   1  15     2023.93     1981.24     78.33 o
  -2   1  15     2194.61     2213.81     79.05 o
  -1   1  15      598.98      457.28     61.67 o
   0   1  15     4523.64     4628.86    119.93 o
   1   1  15      303.46      288.37    101.55 o
   2   1  15     2706.65     2668.05     91.79 o
   3   1  15       32.93       19.62     21.86 o
   4   1  15     4803.57     4934.78    138.93 o
   5   1  15        0.40       11.42     32.46 o
   6   1  15     2901.66     3198.13    128.03 o
   7   1  15        0.40      -29.38     46.66 o
  -9   2  15        7.28       -5.12     30.46 o
  -8   2  15     3055.44     3332.16    130.34 o
  -7   2  15       11.22      -48.22     24.32 o
  -6   2  15     6485.20     7189.93    168.69 o
  -5   2  15      139.25       88.36     23.80 o
  -4   2  15     8043.27     8653.09    262.27 o
  -3   2  15      130.20       75.53     25.02 o
  -2   2  15     2206.79     2209.79     79.36 o
  -1   2  15     1029.90     1061.77     58.32 o
   0   2  15     3300.66     3407.61     98.68 o
   1   2  15        3.55      -13.81     19.57 o
   2   2  15     1163.83     1039.42     54.65 o
   3   2  15       12.75      -27.91     22.08 o
   4   2  15      406.24      287.36     77.38 o
   5   2  15      183.52       61.25     29.11 o
   6   2  15        0.49      -64.09     32.04 o
   7   2  15        8.04      -48.55     32.87 o
  -9   3  15     3584.87     4089.88    131.68 o
  -8   3  15       51.01       35.06     35.84 o
  -7   3  15     2597.10     2839.47    122.28 o
  -6   3  15       76.38       15.61     26.05 o
  -5   3  15     3129.82     3497.45    127.37 o
  -4   3  15      586.87      481.29     42.29 o
  -3   3  15     2693.67     2793.78    114.30 o
  -2   3  15     1995.42     2127.97     77.59 o
  -1   3  15     2093.71     2240.66     83.87 o
   0   3  15     1751.06     1821.84     82.59 o
   1   3  15      529.33      482.41     41.22 o
   2   3  15     1619.64     1507.60     70.45 o
   3   3  15       82.73        5.49     26.24 o
   4   3  15     2996.11     2951.74    115.54 o
   5   3  15        5.02      -51.19     25.60 o
   6   3  15     1723.37     1966.07    118.83 o
   7   3  15       39.58      -45.37     36.32 o
  -9   4  15      234.93      182.91     45.54 o
  -8   4  15        4.08      -24.60     29.62 o
  -7   4  15      125.54       11.51     30.37 o
  -6   4  15      222.19      125.72     32.79 o
  -5   4  15     1071.07     1058.80     64.94 o
  -4   4  15       54.42      -41.08     22.08 o
  -3   4  15     1413.34     1404.26     70.73 o
  -2   4  15        1.38      -23.73     21.96 o
  -1   4  15     5166.01     5191.49    142.78 o
   0   4  15       10.08       20.13     23.38 o
   1   4  15     2091.31     2177.26     84.20 o
   2   4  15       93.00       42.25     27.93 o
   3   4  15     2813.02     2774.16    110.74 o
   4   4  15       94.62       44.68     30.12 o
   5   4  15     3956.75     3898.93    138.13 o
   6   4  15       14.92      -16.98     28.84 o
   7   4  15     2832.17     3200.21    153.73 o
  -8   5  15        2.75      -31.11     26.99 o
  -7   5  15     2326.02     2687.58    114.04 o
  -6   5  15      632.28      688.07     64.87 o
  -5   5  15     2651.71     2861.48    114.32 o
  -4   5  15      602.57      489.09     60.22 o
  -3   5  15     2830.74     3079.05    104.34 o
  -2   5  15      827.25      850.19     59.44 o
  -1   5  15     1683.45     1761.37     76.84 o
   0   5  15     1431.59     1365.04     69.81 o
   1   5  15     1353.56     1352.23     78.47 o
   2   5  15     1611.26     1412.37     80.77 o
   3   5  15      628.70      641.29     63.48 o
   4   5  15      887.52      817.77     69.37 o
   5   5  15      142.66       63.76     31.91 o
   6   5  15     1720.28     1921.01     98.96 o
  -8   6  15     3671.41     4387.31    157.12 o
  -7   6  15       99.82       63.36     31.40 o
  -6   6  15     3652.30     4077.39    144.00 o
  -5   6  15      128.00       86.64     30.78 o
  -4   6  15     4441.13     4958.43    142.09 o
  -3   6  15       51.17       13.85     23.46 o
  -2   6  15     4262.07     4539.02    131.93 o
  -1   6  15       24.25       -5.71     24.06 o
   0   6  15     2899.35     3023.60    102.54 o
   1   6  15        2.22      -36.39     25.25 o
   2   6  15     1333.42     1381.03     80.92 o
   3   6  15      331.21      233.47     37.57 o
   4   6  15      442.06      278.87     61.85 o
   5   6  15        2.33      -52.12     28.25 o
   6   6  15      186.70       63.24     38.83 o
  -7   7  15     1356.18     1549.53     90.06 o
  -6   7  15      408.89      274.95     39.32 o
  -5   7  15     2019.63     2049.90     99.10 o
  -4   7  15      580.97      451.85     45.88 o
  -3   7  15     2550.16     2627.47     97.79 o
  -2   7  15     2316.73     2438.46     93.06 o
  -1   7  15      197.60      132.22     28.56 o
   0   7  15     2140.96     2095.49     97.60 o
   1   7  15     1118.86     1051.06     74.31 o
   2   7  15     3091.07     3154.76    128.10 o
   3   7  15      114.26       21.90     29.93 o
   4   7  15     1186.34     1186.47     81.17 o
   5   7  15        0.33      -27.72     28.75 o
   6   7  15     2318.53     2800.18    156.66 o
  -7   8  15       11.59      -21.92     28.13 o
  -6   8  15        0.31      -42.27     25.54 o
  -5   8  15      288.50      159.22     34.68 o
  -4   8  15        3.88      -17.02     24.28 o
  -3   8  15     1906.09     1812.42     81.96 o
  -2   8  15      153.59       74.85     26.95 o
  -1   8  15     3993.65     3954.84    139.97 o
   0   8  15       45.45        5.37     28.57 o
   1   8  15     3423.29     3390.16    128.49 o
   2   8  15       18.94      -22.05     28.07 o
   3   8  15     4408.50     4766.08    160.90 o
   4   8  15      181.13      131.53     36.05 o
   5   8  15     4024.26     4444.77    156.99 o
  -6   9  15      131.94       49.77     31.69 o
  -5   9  15     1525.55     1538.21     88.70 o
  -4   9  15      576.27      573.17     70.54 o
  -3   9  15     1722.52     1698.71     80.47 o
  -2   9  15      523.53      454.42     47.78 o
  -1   9  15     1080.10     1130.31     79.29 o
   0   9  15      593.59      367.32     65.87 o
   1   9  15      753.56      660.95     67.37 o
   2   9  15     1908.62     1908.10     98.93 o
   3   9  15      764.89      656.47     70.55 o
   4   9  15     2052.47     2041.09    104.10 o
  -5  10  15        3.73      -38.61     27.69 o
  -4  10  15     2979.86     3483.38    133.22 o
  -3  10  15       17.19       11.66     25.19 o
  -2  10  15     2150.94     2232.11    105.29 o
  -1  10  15       58.42        6.28     32.63 o
   0  10  15     1026.60     1044.79     77.09 o
   1  10  15        6.10      -69.21     34.61 o
   2  10  15     1002.55      939.33     76.69 o
   3  10  15      197.44      151.57     46.31 o
  -3  11  15      982.96     1022.97     90.98 o
  -2  11  15      572.14      599.83     68.33 o
  -1  11  15      400.49      203.63     38.88 o
   0  11  15     1169.11     1231.45     83.87 o
   1  11  15      442.19      380.51     59.27 o
  -8   0  16      201.35      168.25     54.33 o
  -6   0  16     1266.35     1406.22    101.21 o
  -4   0  16     4344.22     4866.46    346.00 o
  -2   0  16      160.93       70.58     35.27 o
   0   0  16     4107.66     4213.14    163.71 o
   2   0  16     4596.82     4360.51    164.79 o
   4   0  16     3768.79     4152.38    203.79 o
   6   0  16     2790.36     2784.90    172.54 o
  -8   1  16     1687.58     1807.06     96.52 o
  -7   1  16      699.80      699.66     69.17 o
  -6   1  16     1955.49     2203.47    104.09 o
  -5   1  16      909.21      993.63     62.70 o
  -4   1  16     2084.52     2237.61    112.89 o
  -3   1  16     1262.78     1299.11     65.79 o
  -2   1  16      508.76      388.62     44.27 o
  -1   1  16     3233.51     3427.84    101.53 o
   0   1  16      390.25      236.75     52.31 o
   1   1  16     3100.99     3262.96     98.14 o
   2   1  16      294.99      161.25     27.85 o
   3   1  16     2448.16     2408.73     91.70 o
   4   1  16       26.47      -37.83     29.82 o
   5   1  16     2334.85     2468.79    111.04 o
   6   1  16        3.00      -38.82     32.61 o
  -8   2  16      258.43      223.51     41.10 o
  -7   2  16     3916.25     4437.68    161.25 o
  -6   2  16      104.02       87.58     29.69 o
  -5   2  16     4196.48     4834.42    170.00 o
  -4   2  16        3.71      -34.30     21.51 o
  -3   2  16     3600.43     3869.89    128.36 o
  -2   2  16      561.54      592.52     51.36 o
  -1   2  16     1005.33     1055.59     65.65 o
   0   2  16       40.88       -5.32     24.71 o
   1   2  16       81.17       16.28     22.64 o
   2   2  16       55.96        2.62     21.31 o
   3   2  16      185.28      100.14     28.52 o
   4   2  16        5.81      -19.74     24.47 o
   5   2  16        2.82      -22.28     32.45 o
   6   2  16       48.77       -7.76     37.17 o
  -8   3  16     1334.06     1675.62     95.98 o
  -7   3  16       15.10      -47.38     23.69 o
  -6   3  16     1742.01     1881.11    106.12 o
  -5   3  16      231.19      120.94     27.69 o
  -4   3  16     1490.51     1585.05     86.07 o
  -3   3  16     1482.32     1411.22     73.98 o
  -2   3  16     1142.36     1110.85     74.66 o
  -1   3  16     3662.67     3687.09    117.13 o
   0   3  16      955.36     1003.86     63.35 o
   1   3  16     2294.70     2364.49     89.89 o
   2   3  16      183.16      121.30     31.95 o
   3   3  16     3061.73     3029.26    118.62 o
   4   3  16       20.43      -30.61     27.99 o
   5   3  16     2053.69     2359.05    113.50 o
   6   3  16        0.27       -5.54     39.76 o
  -7   4  16       68.34       39.51     29.66 o
  -6   4  16      849.94      974.72     74.51 o
  -5   4  16        2.52      -30.08     22.26 o
  -4   4  16     1007.93      939.42     63.51 o
  -3   4  16       67.82       -3.09     24.10 o
  -2   4  16     2842.73     3019.13    105.77 o
  -1   4  16      118.06       59.41     26.72 o
   0   4  16     3974.62     4262.92    127.99 o
   1   4  16       92.67       31.33     29.04 o
   2   4  16     3531.96     3568.57    130.02 o
   3   4  16        9.40      -29.39     27.07 o
   4   4  16     3470.12     3609.88    134.04 o
   5   4  16        7.24       -4.44     29.52 o
  -7   5  16      355.74      393.08     89.33 o
  -6   5  16     1509.00     1656.19     92.38 o
  -5   5  16      412.37      338.98     55.58 o
  -4   5  16     2921.09     3214.55    110.30 o
  -3   5  16      768.91      813.41     60.85 o
  -2   5  16     1650.80     1767.52     80.21 o
  -1   5  16     1261.19     1168.45     67.61 o
   0   5  16     1677.11     1810.38     92.20 o
   1   5  16     2348.07     2270.32    102.98 o
   2   5  16      232.91      198.84     36.49 o
   3   5  16      865.23      906.80     71.66 o
   4   5  16        1.66      -30.38     28.80 o
   5   5  16     1218.00     1158.17     82.50 o
  -6   6  16      107.19       71.78     30.18 o
  -5   6  16     3086.66     3429.00    131.52 o
  -4   6  16       40.92      -25.78     23.11 o
  -3   6  16     3236.26     3403.59    114.46 o
  -2   6  16       69.52       55.76     25.61 o
  -1   6  16     1372.64     1507.69     74.22 o
   0   6  16       37.84       12.13     29.84 o
   1   6  16      983.99     1098.81     90.67 o
   2   6  16       62.88       10.95     35.07 o
   3   6  16       48.71      -34.34     27.43 o
   4   6  16      165.50       93.68     34.71 o
  -6   7  16     1293.60     1399.48     89.46 o
  -5   7  16     1433.54     1577.60     90.21 o
  -4   7  16     1604.21     1831.58    116.85 o
  -3   7  16     2456.80     2748.28    102.62 o
  -2   7  16      459.12      354.39     52.50 o
  -1   7  16     3966.78     4177.82    128.75 o
   0   7  16      236.15      194.67     37.73 o
   1   7  16     2310.78     2544.04    111.84 o
   2   7  16      216.59      116.76     34.30 o
   3   7  16     1578.07     1820.94     96.55 o
   4   7  16        0.09      -45.71     30.20 o
  -5   8  16       16.77      -10.30     28.66 o
  -4   8  16     1582.92     1549.69     90.28 o
  -3   8  16        6.90       -8.79     24.83 o
  -2   8  16     3289.29     3416.57    115.91 o
  -1   8  16      120.84       80.30     34.38 o
   0   8  16     4384.01     4566.91    157.69 o
   1   8  16       66.47       68.90     33.75 o
   2   8  16     4217.14     4509.88    156.85 o
   3   8  16        0.02      -28.40     30.03 o
  -4   9  16     2062.61     2335.81    109.59 o
  -3   9  16     1155.12     1186.36     73.93 o
  -2   9  16     1117.61     1134.24     82.38 o
  -1   9  16      794.15      845.46     74.38 o
   0   9  16      760.61      579.32     61.92 o
   1   9  16     2171.09     2107.14    105.93 o
   2   9  16       93.15       39.10     33.45 o
  -5   0  17     2106.82     2442.51    229.20 o
  -3   0  17      473.62      335.65     92.81 o
  -1   0  17     5965.12     6708.06    284.47 o
   1   0  17     4771.71     4984.38    185.73 o
   3   0  17     3108.00     3260.92    176.68 o
  -6   1  17      712.12      812.21     66.17 o
  -5   1  17     1106.52     1167.82     67.26 o
  -4   1  17     1748.57     2003.52    120.86 o
  -3   1  17      986.38     1059.82     62.16 o
  -2   1  17     1016.34     1032.03     61.09 o
  -1   1  17       68.32       30.03     30.19 o
   0   1  17     2730.64     2798.94    106.35 o
   1   1  17      760.66      886.98     71.27 o
   2   1  17     1995.40     2057.69     78.56 o
   3   1  17       12.67      -14.83     33.68 o
   4   1  17     1644.24     1596.37     90.10 o
  -6   2  17     2840.66     3452.42    136.25 o
  -5   2  17       49.06       69.37     30.09 o
  -4   2  17     1838.33     2109.26     89.20 o
  -3   2  17       67.70        6.56     23.28 o
  -2   2  17      321.88      205.89     37.67 o
  -1   2  17       63.05       -2.27     22.76 o
   0   2  17      339.16      252.05     58.02 o
   1   2  17       11.50      -36.32     22.83 o
   2   2  17        6.36      -50.70     25.35 o
   3   2  17        5.15      -28.29     26.10 o
   4   2  17       40.92      -25.57     60.12 o
  -6   3  17      353.54      264.78     41.27 o
  -5   3  17      657.90      609.01     59.33 o
  -4   3  17     1111.85     1092.80     69.12 o
  -3   3  17      695.57      567.67     66.33 o
  -2   3  17     1389.20     1484.76     76.23 o
  -1   3  17      609.47      589.55     71.24 o
   0   3  17     1442.65     1443.42     74.50 o
   1   3  17       96.54       58.40     34.91 o
   2   3  17     2658.59     2690.32    112.82 o
   3   3  17       53.85       14.50     29.92 o
   4   3  17     2180.21     2257.67    106.17 o
  -6   4  17      131.33       69.37     32.91 o
  -5   4  17     1647.35     1855.23     96.86 o
  -4   4  17       67.14       30.49     26.71 o
  -3   4  17     1997.84     1978.70     87.83 o
  -2   4  17       19.08      -39.21     23.66 o
  -1   4  17     4681.39     4871.16    143.48 o
   0   4  17        0.34        8.36     26.61 o
   1   4  17     3655.13     4017.72    143.09 o
   2   4  17       12.68      -11.76     28.09 o
   3   4  17     3762.37     4114.22    146.66 o
   4   4  17        0.01      -13.04     29.47 o
  -5   5  17     1309.62     1386.63     86.24 o
  -4   5  17      512.21      481.88     58.71 o
  -3   5  17     1695.21     1817.51     84.53 o
  -2   5  17      540.13      439.88    100.81 o
  -1   5  17      973.01      956.77     66.72 o
   0   5  17     2121.04     2145.17    111.23 o
   1   5  17      213.64      118.25     35.40 o
   2   5  17     1057.63      973.63     74.93 o
   3   5  17        0.59      -56.08     28.07 o
  -4   6  17     1723.44     1872.17     88.46 o
  -3   6  17      317.02      341.60     60.97 o
  -2   6  17     1428.23     1496.64     78.12 o
  -1   6  17      195.06      123.07     30.59 o
   0   6  17      759.97      760.98     70.27 o
   1   6  17       61.94       34.65     31.99 o
   2   6  17       92.53       53.82     32.36 o
  -3   7  17      825.87      827.25     67.16 o
  -2   7  17     2833.67     3354.52    117.29 o
  -1   7  17       55.92       27.24     32.89 o
   0   7  17     2393.13     2641.52    116.86 o
   1   7  17      254.61      159.90     43.90 o
  -4   0  18     2155.64     2336.01    132.36 o
  -2   0  18     1211.49     1089.40     92.27 o
   0   0  18     7699.75     8563.77    277.15 o
   2   0  18     4305.63     4795.88    183.99 o
  -4   1  18      410.10      292.41     39.99 o
  -3   1  18     1724.20     1767.84     78.79 o
  -2   1  18       97.56       62.97     27.54 o
  -1   1  18     1535.18     1624.84     74.70 o
   0   1  18      501.52      266.73     43.28 o
   1   1  18     1380.28     1605.90     92.16 o
   2   1  18       43.11       33.38     28.60 o
  -4   2  18        0.87      -26.81     25.87 o
  -3   2  18     1154.35     1264.90     76.57 o
  -2   2  18      130.59       53.75     34.19 o
  -1   2  18       10.51      -43.55     35.36 o
   0   2  18       28.45      -17.90     24.95 o
   1   2  18       44.33       -9.60     36.42 o
  -3   3  18     2370.20     2691.46    105.64 o
  -2   3  18      619.24      686.57     64.12 o
  -1   3  18     1097.99     1197.32     73.52 o
   0   3  18       57.10       43.85     27.43 o
   1   3  18     1222.95     1340.39    107.53 o
  -2   4  18     3629.96     4301.23    135.85 o
  -1   4  18      272.27      291.77     38.12 o
   0   4  18     4226.00     4853.41    165.13 o
 
